# Supplementary material for: The identification and genetic characteristics of Quang Binh virus from field-captured Culex tritaeniorhynchus (Diptera: Culicidae) from Guizhou Province, China
Source: Parasit Vectors. 2023 Sep 7;16:318. doi: 10.1186/s13071-023-05938-3 (PMC10486134; doi:10.1186/s13071-023-05938-3)
Supplement: Supplementary file 2 — Additional file 2: Table. S2. Data of the circular diagram on nucleic acid similarity and nonsynonymous SNV analysis in this study. [file 13071_2023_5938_MOESM2_ESM.xlsx]

## Sheet: Data for circle diagram
Reference				Nonsynonymous SNVs				Nucleotide Similarity
Chromosome	Start	End	Description	GZ21m081	GZ21m120	GZ21m167	Average	GZ21m081	GZ21m120	GZ21m167	Average
NC_012671.1	1	112	5'UTR	-	-	-	-	0.95181	0.95181	0.96429	0.95597
NC_012671.1	113	520	anchored capsid protein C	13	13	13	13	0.89189	0.89926	0.89435	0.895167
NC_012671.1	113	460	capsid protein C	12	12	12	12	0.88793	0.89943	0.89368	0.89368
NC_012671.1	521	946	membrane glycoprotein precursor M	3	3	5	3.66667	0.88759	0.89227	0.88056	0.886807
NC_012671.1	521	769	protein pr	1	1	3	1.66667	0.888	0.892	0.872	0.884
NC_012671.1	770	946	membrane glycoprotein M	2	2	2	2	0.89595	0.90173	0.90173	0.899803
NC_012671.1	947	2227	envelope protein E	12	11	11	11.3333	0.90242	0.90554	0.90398	0.90398
NC_012671.1	2228	4290	NS1-NS2AN-FIFO protein	23	26	23	24	0.92393	0.92345	0.9249	0.924093
NC_012671.1	2228	3406	nonstructural protein NS1	10	10	10	10	0.89398	0.89567	0.89483	0.894827
NC_012671.1	3407	4012	nonstructural protein NS2A	9	11	9	9.66667	0.95875	0.9571	0.96205	0.9593
NC_012671.1	4013	4450	nonstructural protein NS2B	11	12	11	11.3333	0.93151	0.92009	0.92694	0.92618
NC_012671.1	4451	6214	nonstructural protein NS3	17	18	18	17.6667	0.88662	0.88379	0.88435	0.88492
NC_012671.1	6215	6679	nonstructural protein NS4A	8	9	9	8.66667	0.86237	0.85591	0.86022	0.8595
NC_012671.1	6680	6748	protein 2K	1	1	1	1	0.89855	0.91304	0.89855	0.90338
NC_012671.1	6749	7522	nonstructural protein NS4B	2	3	3	2.66667	0.88889	0.88243	0.88372	0.885013
NC_012671.1	7523	10189	RNA-dependent RNA polymerase NS5	18	15	15	16	0.88976	0.89239	0.88939	0.890513
NC_012671.1	10193	10865	3'UTR	-	-	-	-	0.94662	0.9464	0.94677	0.946597
