# Supplementary material for: The identification and genetic characteristics of Quang Binh virus from field-captured Culex tritaeniorhynchus (Diptera: Culicidae) from Guizhou Province, China
Source: Parasit Vectors. 2023 Sep 7;16:318. doi: 10.1186/s13071-023-05938-3 (PMC10486134; doi:10.1186/s13071-023-05938-3)
Supplement: Supplementary file 3 — Additional file 3: Table. S3. The results of nonsynonymous and synonymous SNV analysis in this study. [file 13071_2023_5938_MOESM3_ESM.xlsx]

## Sheet: Sheet1
Chr	Pos	Protein	GZ21m081			GZ21m120			GZ21m167
			SNV	SNV Type	AA Change	SNV	SNV Type	AA Change	SNV	SNV Type	AA Change
NC_012671.1	148	anchored capsid protein C;capsid protein C	A->G	synonymous SNV	G->G	A->G	synonymous SNV	G->G	A->G	synonymous SNV	G->G
NC_012671.1	151	anchored capsid protein C;capsid protein C	T->C	synonymous SNV	R->R	T->C	synonymous SNV	R->R	T->C	synonymous SNV	R->R
NC_012671.1	152	anchored capsid protein C;capsid protein C	G->A	nonsynonymous SNV	G->R	G->A	nonsynonymous SNV	G->R	G->A	nonsynonymous SNV	G->R
NC_012671.1	153	anchored capsid protein C;capsid protein C	G->A	nonsynonymous SNV	G->E	G->A	nonsynonymous SNV	G->E	G->A	nonsynonymous SNV	G->E
NC_012671.1	155	anchored capsid protein C;capsid protein C	A->G	nonsynonymous SNV	T->A	A->G	nonsynonymous SNV	T->A	A->G	nonsynonymous SNV	T->A
NC_012671.1	156	anchored capsid protein C;capsid protein C	C->A	nonsynonymous SNV	T->K	C->A	nonsynonymous SNV	T->K	C->A	nonsynonymous SNV	T->K
NC_012671.1	163	anchored capsid protein C;capsid protein C	T->C	synonymous SNV	P->P	T->C	synonymous SNV	P->P	T->C	synonymous SNV	P->P
NC_012671.1	175	anchored capsid protein C;capsid protein C	T->C	synonymous SNV	R->R	T->C	synonymous SNV	R->R	T->C	synonymous SNV	R->R
NC_012671.1	182	anchored capsid protein C;capsid protein C	G->A	nonsynonymous SNV	G->R	G->A	nonsynonymous SNV	G->R	G->A	nonsynonymous SNV	G->R
NC_012671.1	222	anchored capsid protein C;capsid protein C	A->T	nonsynonymous SNV	K->M	A->T	nonsynonymous SNV	K->M	A->T	nonsynonymous SNV	K->M
NC_012671.1	232	anchored capsid protein C;capsid protein C	C->T	synonymous SNV	L->L	C->T	synonymous SNV	L->L	C->T	synonymous SNV	L->L
NC_012671.1	234	anchored capsid protein C;capsid protein C	C->G	nonsynonymous SNV	P->R	C->G	nonsynonymous SNV	P->R	C->G	nonsynonymous SNV	P->R
NC_012671.1	245	anchored capsid protein C;capsid protein C	A->G	nonsynonymous SNV	S->G	A->G	nonsynonymous SNV	S->G	A->G	nonsynonymous SNV	S->G
NC_012671.1	247	anchored capsid protein C;capsid protein C	C->T	synonymous SNV	S->S	C->T	synonymous SNV	S->S	C->T	synonymous SNV	S->S
NC_012671.1	261	anchored capsid protein C;capsid protein C	A->G	nonsynonymous SNV	D->G	A->G	nonsynonymous SNV	D->G	A->G	nonsynonymous SNV	D->G
NC_012671.1	268	anchored capsid protein C;capsid protein C	C->T	synonymous SNV	G->G	C->T	synonymous SNV	G->G	C->T	synonymous SNV	G->G
NC_012671.1	271	anchored capsid protein C;capsid protein C	A->G	synonymous SNV	K->K	A->G	synonymous SNV	K->K	A->G	synonymous SNV	K->K
NC_012671.1	273	anchored capsid protein C;capsid protein C	G->A	nonsynonymous SNV	R->Q	G->A	nonsynonymous SNV	R->Q	G->A	nonsynonymous SNV	R->Q
NC_012671.1	274	anchored capsid protein C;capsid protein C	G->A	synonymous SNV	R->R	G->A	synonymous SNV	R->R	G->A	synonymous SNV	R->R
NC_012671.1	280	anchored capsid protein C;capsid protein C	G->A	synonymous SNV	K->K	G->A	synonymous SNV	K->K	G->A	synonymous SNV	K->K
NC_012671.1	285	anchored capsid protein C;capsid protein C	T->C	nonsynonymous SNV	L->P	T->C	nonsynonymous SNV	L->P	T->C	nonsynonymous SNV	L->P
NC_012671.1	286	anchored capsid protein C;capsid protein C	C->T	synonymous SNV	L->L	--	--	--	--	--	--
NC_012671.1	295	anchored capsid protein C;capsid protein C	A->G	synonymous SNV	R->R	A->G	synonymous SNV	R->R	A->G	synonymous SNV	R->R
NC_012671.1	298	anchored capsid protein C;capsid protein C	G->T	nonsynonymous SNV	K->N	G->T	nonsynonymous SNV	K->N	G->T	nonsynonymous SNV	K->N
NC_012671.1	307	anchored capsid protein C;capsid protein C	C->A	synonymous SNV	L->L	C->A	synonymous SNV	L->L	C->A	synonymous SNV	L->L
NC_012671.1	310	anchored capsid protein C;capsid protein C	C->T	synonymous SNV	G->G	C->T	synonymous SNV	G->G	C->T	synonymous SNV	G->G
NC_012671.1	314	anchored capsid protein C;capsid protein C	C->T	synonymous SNV	L->L	C->T	synonymous SNV	L->L	C->T	synonymous SNV	L->L
NC_012671.1	322	anchored capsid protein C;capsid protein C	G->A	synonymous SNV	L->L	G->A	synonymous SNV	L->L	G->A	synonymous SNV	L->L
NC_012671.1	337	anchored capsid protein C;capsid protein C	T->C	synonymous SNV	F->F	--	--	--	T->C	synonymous SNV	F->F
NC_012671.1	338	anchored capsid protein C;capsid protein C	T->C	synonymous SNV	L->L	T->C	synonymous SNV	L->L	T->C	synonymous SNV	L->L
NC_012671.1	349	anchored capsid protein C;capsid protein C	C->T	synonymous SNV	D->D	--	--	--	--	--	--
NC_012671.1	376	anchored capsid protein C;capsid protein C	--	--	--	C->T	synonymous SNV	V->V	C->T	synonymous SNV	V->V
NC_012671.1	377	anchored capsid protein C;capsid protein C	--	--	--	--	--	--	C->T	synonymous SNV	L->L
NC_012671.1	385	anchored capsid protein C;capsid protein C	A->C	synonymous SNV	L->L	A->C	synonymous SNV	L->L	A->C	synonymous SNV	L->L
NC_012671.1	388	anchored capsid protein C;capsid protein C	C->T	synonymous SNV	H->H	C->T	synonymous SNV	H->H	C->T	synonymous SNV	H->H
NC_012671.1	418	anchored capsid protein C;capsid protein C	T->C	synonymous SNV	F->F	--	--	--	--	--	--
NC_012671.1	424	anchored capsid protein C;capsid protein C	G->A	synonymous SNV	A->A	--	--	--	--	--	--
NC_012671.1	433	anchored capsid protein C;capsid protein C	G->T	synonymous SNV	R->R	G->T	synonymous SNV	R->R	G->T	synonymous SNV	R->R
NC_012671.1	436	anchored capsid protein C;capsid protein C	G->T	synonymous SNV	R->R	G->T	synonymous SNV	R->R	G->T	synonymous SNV	R->R
NC_012671.1	448	anchored capsid protein C;capsid protein C	C->T	synonymous SNV	L->L	C->T	synonymous SNV	L->L	C->T	synonymous SNV	L->L
NC_012671.1	473	anchored capsid protein C	C->T	synonymous SNV	L->L	C->T	synonymous SNV	L->L	C->T	synonymous SNV	L->L
NC_012671.1	496	anchored capsid protein C	--	--	--	--	--	--	C->T	synonymous SNV	C->C
NC_012671.1	499	anchored capsid protein C	--	--	--	G->T	synonymous SNV	A->A	--	--	--
NC_012671.1	501	anchored capsid protein C	T->C	nonsynonymous SNV	V->A	T->C	nonsynonymous SNV	V->A	T->C	nonsynonymous SNV	V->A
NC_012671.1	502	anchored capsid protein C	C->T	synonymous SNV	V->V	C->T	synonymous SNV	V->V	C->T	synonymous SNV	V->V
NC_012671.1	508	anchored capsid protein C	C->T	synonymous SNV	T->T	C->T	synonymous SNV	T->T	C->T	synonymous SNV	T->T
NC_012671.1	509	anchored capsid protein C	T->C	synonymous SNV	L->L	T->C	synonymous SNV	L->L	T->C	synonymous SNV	L->L
NC_012671.1	520	anchored capsid protein C	C->T	synonymous SNV	T->T	C->T	synonymous SNV	T->T	C->T	synonymous SNV	T->T
NC_012671.1	547	membrane glycoprotein precursor M;protein pr	C->G	synonymous SNV	S->S	C->G	synonymous SNV	S->S	C->G	synonymous SNV	S->S
NC_012671.1	550	membrane glycoprotein precursor M;protein pr	T->C	synonymous SNV	A->A	T->C	synonymous SNV	A->A	T->C	synonymous SNV	A->A
NC_012671.1	553	membrane glycoprotein precursor M;protein pr	--	--	--	--	--	--	A->G	synonymous SNV	K->K
NC_012671.1	562	membrane glycoprotein precursor M;protein pr	--	--	--	--	--	--	A->G	synonymous SNV	Q->Q
NC_012671.1	563	membrane glycoprotein precursor M;protein pr	--	--	--	--	--	--	A->G	nonsynonymous SNV	I->V
NC_012671.1	565	membrane glycoprotein precursor M;protein pr	T->C	synonymous SNV	I->I	T->C	synonymous SNV	I->I	T->C	synonymous SNV	I->I
NC_012671.1	571	membrane glycoprotein precursor M;protein pr	A->G	synonymous SNV	E->E	A->G	synonymous SNV	E->E	A->G	synonymous SNV	E->E
NC_012671.1	574	membrane glycoprotein precursor M;protein pr	G->A	synonymous SNV	G->G	--	--	--	--	--	--
NC_012671.1	583	membrane glycoprotein precursor M;protein pr	C->T	synonymous SNV	N->N	C->T	synonymous SNV	N->N	C->T	synonymous SNV	N->N
NC_012671.1	586	membrane glycoprotein precursor M;protein pr	G->A	synonymous SNV	R->R	G->A	synonymous SNV	R->R	G->A	synonymous SNV	R->R
NC_012671.1	596	membrane glycoprotein precursor M;protein pr	T->C	synonymous SNV	L->L	T->C	synonymous SNV	L->L	T->C	synonymous SNV	L->L
NC_012671.1	610	membrane glycoprotein precursor M;protein pr	G->A	synonymous SNV	K->K	G->A	synonymous SNV	K->K	G->A	synonymous SNV	K->K
NC_012671.1	613	membrane glycoprotein precursor M;protein pr	T->C	synonymous SNV	L->L	T->C	synonymous SNV	L->L	T->C	synonymous SNV	L->L
NC_012671.1	616	membrane glycoprotein precursor M;protein pr	A->C	synonymous SNV	P->P	A->C	synonymous SNV	P->P	A->C	synonymous SNV	P->P
NC_012671.1	619	membrane glycoprotein precursor M;protein pr	A->G	synonymous SNV	K->K	A->G	synonymous SNV	K->K	A->G	synonymous SNV	K->K
NC_012671.1	625	membrane glycoprotein precursor M;protein pr	--	--	--	--	--	--	A->G	synonymous SNV	G->G
NC_012671.1	634	membrane glycoprotein precursor M;protein pr	C->T	synonymous SNV	N->N	C->T	synonymous SNV	N->N	C->T	synonymous SNV	N->N
NC_012671.1	649	membrane glycoprotein precursor M;protein pr	C->T	synonymous SNV	S->S	C->T	synonymous SNV	S->S	--	--	--
NC_012671.1	658	membrane glycoprotein precursor M;protein pr	T->C	synonymous SNV	C->C	T->C	synonymous SNV	C->C	T->C	synonymous SNV	C->C
NC_012671.1	661	membrane glycoprotein precursor M;protein pr	T->C	synonymous SNV	P->P	T->C	synonymous SNV	P->P	T->C	synonymous SNV	P->P
NC_012671.1	667	membrane glycoprotein precursor M;protein pr	C->T	synonymous SNV	V->V	C->T	synonymous SNV	V->V	C->T	synonymous SNV	V->V
NC_012671.1	673	membrane glycoprotein precursor M;protein pr	C->T	synonymous SNV	D->D	C->T	synonymous SNV	D->D	C->T	synonymous SNV	D->D
NC_012671.1	674	membrane glycoprotein precursor M;protein pr	T->C	synonymous SNV	L->L	T->C	synonymous SNV	L->L	T->C	synonymous SNV	L->L
NC_012671.1	676	membrane glycoprotein precursor M;protein pr	G->T	nonsynonymous SNV	L->F	G->T	nonsynonymous SNV	L->F	G->T	nonsynonymous SNV	L->F
NC_012671.1	694	membrane glycoprotein precursor M;protein pr	C->T	synonymous SNV	A->A	C->T	synonymous SNV	A->A	C->T	synonymous SNV	A->A
NC_012671.1	700	membrane glycoprotein precursor M;protein pr	C->T	synonymous SNV	D->D	C->T	synonymous SNV	D->D	C->T	synonymous SNV	D->D
NC_012671.1	709	membrane glycoprotein precursor M;protein pr	T->A	synonymous SNV	S->S	T->A	synonymous SNV	S->S	T->A	synonymous SNV	S->S
NC_012671.1	718	membrane glycoprotein precursor M;protein pr	C->T	synonymous SNV	S->S	C->T	synonymous SNV	S->S	C->T	synonymous SNV	S->S
NC_012671.1	721	membrane glycoprotein precursor M;protein pr	A->G	synonymous SNV	E->E	A->G	synonymous SNV	E->E	A->G	synonymous SNV	E->E
NC_012671.1	727	membrane glycoprotein precursor M;protein pr	A->G	synonymous SNV	T->T	A->G	synonymous SNV	T->T	A->G	synonymous SNV	T->T
NC_012671.1	729	membrane glycoprotein precursor M;protein pr	--	--	--	--	--	--	T->C	nonsynonymous SNV	L->P
NC_012671.1	730	membrane glycoprotein precursor M;protein pr	G->A	synonymous SNV	L->L	G->A	synonymous SNV	L->L	G->A	synonymous SNV	L->L
NC_012671.1	736	membrane glycoprotein precursor M;protein pr	T->C	synonymous SNV	Y->Y	T->C	synonymous SNV	Y->Y	T->C	synonymous SNV	Y->Y
NC_012671.1	754	membrane glycoprotein precursor M;protein pr	--	--	--	--	--	--	G->A	synonymous SNV	K->K
NC_012671.1	760	membrane glycoprotein precursor M;protein pr	C->A	synonymous SNV	R->R	C->A	synonymous SNV	R->R	C->T	synonymous SNV	R->R
NC_012671.1	772	membrane glycoprotein precursor M;membrane glycoprotein M	T->A	synonymous SNV	A->A	T->A	synonymous SNV	A->A	T->A	synonymous SNV	A->A
NC_012671.1	773	membrane glycoprotein precursor M;membrane glycoprotein M	A->G	nonsynonymous SNV	T->A	A->G	nonsynonymous SNV	T->A	A->G	nonsynonymous SNV	T->A
NC_012671.1	784	membrane glycoprotein precursor M;membrane glycoprotein M	G->A	synonymous SNV	P->P	G->A	synonymous SNV	P->P	G->A	synonymous SNV	P->P
NC_012671.1	788	membrane glycoprotein precursor M;membrane glycoprotein M	G->A	nonsynonymous SNV	A->T	G->A	nonsynonymous SNV	A->T	G->A	nonsynonymous SNV	A->T
NC_012671.1	796	membrane glycoprotein precursor M;membrane glycoprotein M	A->G	synonymous SNV	L->L	A->G	synonymous SNV	L->L	A->G	synonymous SNV	L->L
NC_012671.1	802	membrane glycoprotein precursor M;membrane glycoprotein M	G->A	synonymous SNV	A->A	--	--	--	--	--	--
NC_012671.1	805	membrane glycoprotein precursor M;membrane glycoprotein M	G->A	synonymous SNV	E->E	G->A	synonymous SNV	E->E	G->A	synonymous SNV	E->E
NC_012671.1	811	membrane glycoprotein precursor M;membrane glycoprotein M	G->A	synonymous SNV	E->E	G->A	synonymous SNV	E->E	G->A	synonymous SNV	E->E
NC_012671.1	829	membrane glycoprotein precursor M;membrane glycoprotein M	C->T	synonymous SNV	T->T	C->T	synonymous SNV	T->T	C->T	synonymous SNV	T->T
NC_012671.1	832	membrane glycoprotein precursor M;membrane glycoprotein M	C->T	synonymous SNV	I->I	C->T	synonymous SNV	I->I	C->T	synonymous SNV	I->I
NC_012671.1	835	membrane glycoprotein precursor M;membrane glycoprotein M	T->C	synonymous SNV	R->R	T->C	synonymous SNV	R->R	T->C	synonymous SNV	R->R
NC_012671.1	838	membrane glycoprotein precursor M;membrane glycoprotein M	A->G	synonymous SNV	Q->Q	A->G	synonymous SNV	Q->Q	A->G	synonymous SNV	Q->Q
NC_012671.1	868	membrane glycoprotein precursor M;membrane glycoprotein M	C->T	synonymous SNV	L->L	C->T	synonymous SNV	L->L	C->T	synonymous SNV	L->L
NC_012671.1	883	membrane glycoprotein precursor M;membrane glycoprotein M	A->G	synonymous SNV	A->A	A->G	synonymous SNV	A->A	A->G	synonymous SNV	A->A
NC_012671.1	889	membrane glycoprotein precursor M;membrane glycoprotein M	A->G	synonymous SNV	R->R	A->G	synonymous SNV	R->R	A->G	synonymous SNV	R->R
NC_012671.1	895	membrane glycoprotein precursor M;membrane glycoprotein M	T->C	synonymous SNV	P->P	T->C	synonymous SNV	P->P	T->C	synonymous SNV	P->P
NC_012671.1	898	membrane glycoprotein precursor M;membrane glycoprotein M	T->C	synonymous SNV	T->T	T->C	synonymous SNV	T->T	T->C	synonymous SNV	T->T
NC_012671.1	904	membrane glycoprotein precursor M;membrane glycoprotein M	C->T	synonymous SNV	V->V	C->T	synonymous SNV	V->V	C->T	synonymous SNV	V->V
NC_012671.1	919	membrane glycoprotein precursor M;membrane glycoprotein M	A->G	synonymous SNV	A->A	A->G	synonymous SNV	A->A	A->G	synonymous SNV	A->A
NC_012671.1	934	membrane glycoprotein precursor M;membrane glycoprotein M	T->C	synonymous SNV	S->S	T->C	synonymous SNV	S->S	T->C	synonymous SNV	S->S
NC_012671.1	952	envelope protein E	T->C	synonymous SNV	F->F	T->C	synonymous SNV	F->F	T->C	synonymous SNV	F->F
NC_012671.1	976	envelope protein E	A->G	synonymous SNV	K->K	A->G	synonymous SNV	K->K	A->G	synonymous SNV	K->K
NC_012671.1	984	envelope protein E	G->A	nonsynonymous SNV	R->Q	G->A	nonsynonymous SNV	R->Q	G->A	nonsynonymous SNV	R->Q
NC_012671.1	985	envelope protein E	A->G	synonymous SNV	R->R	A->G	synonymous SNV	R->R	A->G	synonymous SNV	R->R
NC_012671.1	1027	envelope protein E	C->T	synonymous SNV	Y->Y	C->T	synonymous SNV	Y->Y	C->T	synonymous SNV	Y->Y
NC_012671.1	1033	envelope protein E	C->T	synonymous SNV	I->I	C->T	synonymous SNV	I->I	C->T	synonymous SNV	I->I
NC_012671.1	1036	envelope protein E	T->C	synonymous SNV	A->A	T->C	synonymous SNV	A->A	T->C	synonymous SNV	A->A
NC_012671.1	1042	envelope protein E	A->G	synonymous SNV	P->P	A->G	synonymous SNV	P->P	A->G	synonymous SNV	P->P
NC_012671.1	1048	envelope protein E	A->G	synonymous SNV	G->G	--	--	--	--	--	--
NC_012671.1	1054	envelope protein E	T->C	synonymous SNV	V->V	T->C	synonymous SNV	V->V	T->C	synonymous SNV	V->V
NC_012671.1	1077	envelope protein E	C->T	nonsynonymous SNV	T->I	C->T	nonsynonymous SNV	T->I	C->T	nonsynonymous SNV	T->I
NC_012671.1	1078	envelope protein E	C->T	synonymous SNV	T->T	C->T	synonymous SNV	T->T	C->T	synonymous SNV	T->T
NC_012671.1	1090	envelope protein E	C->T	synonymous SNV	G->G	C->T	synonymous SNV	G->G	C->T	synonymous SNV	G->G
NC_012671.1	1102	envelope protein E	T->C	synonymous SNV	R->R	T->C	synonymous SNV	R->R	T->C	synonymous SNV	R->R
NC_012671.1	1111	envelope protein E	A->G	synonymous SNV	L->L	A->G	synonymous SNV	L->L	A->G	synonymous SNV	L->L
NC_012671.1	1120	envelope protein E	C->T	synonymous SNV	C->C	C->T	synonymous SNV	C->C	C->T	synonymous SNV	C->C
NC_012671.1	1141	envelope protein E	A->T	synonymous SNV	S->S	A->T	synonymous SNV	S->S	A->T	synonymous SNV	S->S
NC_012671.1	1153	envelope protein E	T->C	synonymous SNV	C->C	T->C	synonymous SNV	C->C	T->C	synonymous SNV	C->C
NC_012671.1	1156	envelope protein E	T->C	synonymous SNV	P->P	--	--	--	--	--	--
NC_012671.1	1171	envelope protein E	T->C	synonymous SNV	L->L	T->C	synonymous SNV	L->L	T->C	synonymous SNV	L->L
NC_012671.1	1174	envelope protein E	T->C	synonymous SNV	N->N	T->C	synonymous SNV	N->N	T->C	synonymous SNV	N->N
NC_012671.1	1192	envelope protein E	C->T	synonymous SNV	S->S	C->T	synonymous SNV	S->S	C->T	synonymous SNV	S->S
NC_012671.1	1194	envelope protein E	A->G	nonsynonymous SNV	K->R	A->G	nonsynonymous SNV	K->R	A->G	nonsynonymous SNV	K->R
NC_012671.1	1198	envelope protein E	G->A	synonymous SNV	E->E	--	--	--	G->A	synonymous SNV	E->E
NC_012671.1	1219	envelope protein E	G->A	synonymous SNV	P->P	G->A	synonymous SNV	P->P	G->A	synonymous SNV	P->P
NC_012671.1	1228	envelope protein E	C->T	synonymous SNV	R->R	C->T	synonymous SNV	R->R	C->T	synonymous SNV	R->R
NC_012671.1	1231	envelope protein E	G->A	synonymous SNV	G->G	G->A	synonymous SNV	G->G	G->A	synonymous SNV	G->G
NC_012671.1	1237	envelope protein E	G->A	synonymous SNV	G->G	G->A	synonymous SNV	G->G	G->A	synonymous SNV	G->G
NC_012671.1	1240	envelope protein E	C->T	synonymous SNV	T->T	--	--	--	--	--	--
NC_012671.1	1249	envelope protein E	C->T	synonymous SNV	F->F	C->T	synonymous SNV	F->F	C->T	synonymous SNV	F->F
NC_012671.1	1264	envelope protein E	T->C	synonymous SNV	G->G	--	--	--	--	--	--
NC_012671.1	1267	envelope protein E	T->C	synonymous SNV	F->F	T->C	synonymous SNV	F->F	T->C	synonymous SNV	F->F
NC_012671.1	1273	envelope protein E	T->C	synonymous SNV	G->G	T->C	synonymous SNV	G->G	T->C	synonymous SNV	G->G
NC_012671.1	1306	envelope protein E	C->T	synonymous SNV	Y->Y	C->T	synonymous SNV	Y->Y	C->T	synonymous SNV	Y->Y
NC_012671.1	1312	envelope protein E	G->A	synonymous SNV	V->V	G->A	synonymous SNV	V->V	G->A	synonymous SNV	V->V
NC_012671.1	1321	envelope protein E	--	--	--	T->C	synonymous SNV	I->I	T->C	synonymous SNV	I->I
NC_012671.1	1324	envelope protein E	A->G	synonymous SNV	A->A	A->G	synonymous SNV	A->A	A->G	synonymous SNV	A->A
NC_012671.1	1327	envelope protein E	A->G	synonymous SNV	R->R	A->G	synonymous SNV	R->R	A->G	synonymous SNV	R->R
NC_012671.1	1337	envelope protein E	A->G	nonsynonymous SNV	I->V	A->G	nonsynonymous SNV	I->V	A->G	nonsynonymous SNV	I->V
NC_012671.1	1348	envelope protein E	--	--	--	--	--	--	C->T	synonymous SNV	I->I
NC_012671.1	1351	envelope protein E	G->A	synonymous SNV	T->T	G->A	synonymous SNV	T->T	G->A	synonymous SNV	T->T
NC_012671.1	1354	envelope protein E	G->T	synonymous SNV	A->A	G->T	synonymous SNV	A->A	G->T	synonymous SNV	A->A
NC_012671.1	1360	envelope protein E	C->T	synonymous SNV	F->F	C->T	synonymous SNV	F->F	C->T	synonymous SNV	F->F
NC_012671.1	1369	envelope protein E	C->T	synonymous SNV	V->V	C->T	synonymous SNV	V->V	C->T	synonymous SNV	V->V
NC_012671.1	1375	envelope protein E	C->T	synonymous SNV	D->D	C->T	synonymous SNV	D->D	C->T	synonymous SNV	D->D
NC_012671.1	1381	envelope protein E	G->A	synonymous SNV	Q->Q	G->A	synonymous SNV	Q->Q	G->A	synonymous SNV	Q->Q
NC_012671.1	1384	envelope protein E	G->A	synonymous SNV	Q->Q	G->A	synonymous SNV	Q->Q	G->A	synonymous SNV	Q->Q
NC_012671.1	1385	envelope protein E	T->C	synonymous SNV	L->L	T->C	synonymous SNV	L->L	T->C	synonymous SNV	L->L
NC_012671.1	1402	envelope protein E	A->G	synonymous SNV	P->P	A->G	synonymous SNV	P->P	A->G	synonymous SNV	P->P
NC_012671.1	1408	envelope protein E	C->T	synonymous SNV	T->T	C->T	synonymous SNV	T->T	C->T	synonymous SNV	T->T
NC_012671.1	1414	envelope protein E	A->G	synonymous SNV	R->R	A->G	synonymous SNV	R->R	A->G	synonymous SNV	R->R
NC_012671.1	1426	envelope protein E	C->T	synonymous SNV	L->L	C->T	synonymous SNV	L->L	C->T	synonymous SNV	L->L
NC_012671.1	1438	envelope protein E	T->C	synonymous SNV	A->A	T->C	synonymous SNV	A->A	T->C	synonymous SNV	A->A
NC_012671.1	1444	envelope protein E	T->C	synonymous SNV	T->T	T->C	synonymous SNV	T->T	T->C	synonymous SNV	T->T
NC_012671.1	1447	envelope protein E	T->C	synonymous SNV	C->C	T->C	synonymous SNV	C->C	T->C	synonymous SNV	C->C
NC_012671.1	1459	envelope protein E	A->G	synonymous SNV	S->S	A->G	synonymous SNV	S->S	A->G	synonymous SNV	S->S
NC_012671.1	1465	envelope protein E	A->G	synonymous SNV	Q->Q	A->G	synonymous SNV	Q->Q	A->G	synonymous SNV	Q->Q
NC_012671.1	1468	envelope protein E	C->T	synonymous SNV	L->L	C->T	synonymous SNV	L->L	C->T	synonymous SNV	L->L
NC_012671.1	1480	envelope protein E	T->C	synonymous SNV	Y->Y	T->C	synonymous SNV	Y->Y	T->C	synonymous SNV	Y->Y
NC_012671.1	1486	envelope protein E	C->T	synonymous SNV	H->H	C->T	synonymous SNV	H->H	C->T	synonymous SNV	H->H
NC_012671.1	1513	envelope protein E	A->G	synonymous SNV	L->L	A->G	synonymous SNV	L->L	A->G	synonymous SNV	L->L
NC_012671.1	1552	envelope protein E	A->T	synonymous SNV	I->I	A->T	synonymous SNV	I->I	A->T	synonymous SNV	I->I
NC_012671.1	1558	envelope protein E	T->C	synonymous SNV	S->S	T->C	synonymous SNV	S->S	T->C	synonymous SNV	S->S
NC_012671.1	1585	envelope protein E	G->A	synonymous SNV	K->K	G->A	synonymous SNV	K->K	G->A	synonymous SNV	K->K
NC_012671.1	1591	envelope protein E	T->C	synonymous SNV	V->V	T->C	synonymous SNV	V->V	T->C	synonymous SNV	V->V
NC_012671.1	1636	envelope protein E	--	--	--	C->T	synonymous SNV	V->V	--	--	--
NC_012671.1	1666	envelope protein E	C->T	synonymous SNV	A->A	C->T	synonymous SNV	A->A	C->T	synonymous SNV	A->A
NC_012671.1	1669	envelope protein E	T->C	synonymous SNV	I->I	T->C	synonymous SNV	I->I	T->C	synonymous SNV	I->I
NC_012671.1	1672	envelope protein E	T->C	synonymous SNV	P->P	--	--	--	T->C	synonymous SNV	P->P
NC_012671.1	1684	envelope protein E	C->T	synonymous SNV	G->G	--	--	--	C->T	synonymous SNV	G->G
NC_012671.1	1696	envelope protein E	--	--	--	T->C	synonymous SNV	V->V	--	--	--
NC_012671.1	1723	envelope protein E	T->C	synonymous SNV	D->D	T->C	synonymous SNV	D->D	--	--	--
NC_012671.1	1747	envelope protein E	C->T	synonymous SNV	R->R	C->T	synonymous SNV	R->R	C->T	synonymous SNV	R->R
NC_012671.1	1759	envelope protein E	A->G	synonymous SNV	G->G	A->G	synonymous SNV	G->G	A->G	synonymous SNV	G->G
NC_012671.1	1760	envelope protein E	T->C	synonymous SNV	L->L	T->C	synonymous SNV	L->L	T->C	synonymous SNV	L->L
NC_012671.1	1762	envelope protein E	A->G	synonymous SNV	L->L	A->G	synonymous SNV	L->L	A->G	synonymous SNV	L->L
NC_012671.1	1777	envelope protein E	T->C	synonymous SNV	F->F	T->C	synonymous SNV	F->F	T->C	synonymous SNV	F->F
NC_012671.1	1780	envelope protein E	T->G	synonymous SNV	V->V	T->G	synonymous SNV	V->V	T->G	synonymous SNV	V->V
NC_012671.1	1789	envelope protein E	C->T	synonymous SNV	G->G	C->T	synonymous SNV	G->G	C->T	synonymous SNV	G->G
NC_012671.1	1801	envelope protein E	T->C	synonymous SNV	S->S	T->C	synonymous SNV	S->S	T->C	synonymous SNV	S->S
NC_012671.1	1804	envelope protein E	G->A	synonymous SNV	G->G	G->A	synonymous SNV	G->G	G->A	synonymous SNV	G->G
NC_012671.1	1807	envelope protein E	T->C	synonymous SNV	V->V	--	--	--	T->C	synonymous SNV	V->V
NC_012671.1	1811	envelope protein E	A->G	nonsynonymous SNV	I->V	A->G	nonsynonymous SNV	I->V	A->G	nonsynonymous SNV	I->V
NC_012671.1	1834	envelope protein E	G->A	synonymous SNV	T->T	G->A	synonymous SNV	T->T	G->A	synonymous SNV	T->T
NC_012671.1	1861	envelope protein E	G->A	synonymous SNV	V->V	G->A	synonymous SNV	V->V	G->A	synonymous SNV	V->V
NC_012671.1	1864	envelope protein E	--	--	--	--	--	--	T->C	synonymous SNV	C->C
NC_012671.1	1883	envelope protein E	T->G	nonsynonymous SNV	S->A	T->G	nonsynonymous SNV	S->A	T->G	nonsynonymous SNV	S->A
NC_012671.1	1891	envelope protein E	A->G	synonymous SNV	K->K	A->G	synonymous SNV	K->K	A->G	synonymous SNV	K->K
NC_012671.1	1900	envelope protein E	T->C	synonymous SNV	F->F	T->C	synonymous SNV	F->F	T->C	synonymous SNV	F->F
NC_012671.1	1903	envelope protein E	G->T	synonymous SNV	G->G	G->T	synonymous SNV	G->G	G->T	synonymous SNV	G->G
NC_012671.1	1913	envelope protein E	C->T	nonsynonymous SNV	P->S	C->T	nonsynonymous SNV	P->S	C->T	nonsynonymous SNV	P->S
NC_012671.1	1924	envelope protein E	T->A	synonymous SNV	R->R	T->A	synonymous SNV	R->R	T->A	synonymous SNV	R->R
NC_012671.1	1930	envelope protein E	C->T	synonymous SNV	F->F	C->T	synonymous SNV	F->F	C->T	synonymous SNV	F->F
NC_012671.1	1936	envelope protein E	C->T	synonymous SNV	G->G	C->T	synonymous SNV	G->G	C->T	synonymous SNV	G->G
NC_012671.1	1942	envelope protein E	G->A	synonymous SNV	G->G	G->A	synonymous SNV	G->G	G->A	synonymous SNV	G->G
NC_012671.1	1954	envelope protein E	T->C	synonymous SNV	G->G	T->C	synonymous SNV	G->G	T->C	synonymous SNV	G->G
NC_012671.1	1961	envelope protein E	T->G	nonsynonymous SNV	L->V	T->G	nonsynonymous SNV	L->V	T->G	nonsynonymous SNV	L->V
NC_012671.1	1963	envelope protein E	G->T	nonsynonymous SNV	L->F	G->T	nonsynonymous SNV	L->F	G->T	nonsynonymous SNV	L->F
NC_012671.1	1966	envelope protein E	T->C	synonymous SNV	I->I	T->C	synonymous SNV	I->I	T->C	synonymous SNV	I->I
NC_012671.1	1969	envelope protein E	C->A	synonymous SNV	G->G	C->A	synonymous SNV	G->G	C->A	synonymous SNV	G->G
NC_012671.1	1972	envelope protein E	T->A	synonymous SNV	G->G	T->A	synonymous SNV	G->G	T->A	synonymous SNV	G->G
NC_012671.1	1976	envelope protein E	T->G	nonsynonymous SNV	S->A	T->G	nonsynonymous SNV	S->A	T->G	nonsynonymous SNV	S->A
NC_012671.1	1978	envelope protein E	T->C	synonymous SNV	S->S	T->C	synonymous SNV	S->S	T->C	synonymous SNV	S->S
NC_012671.1	1981	envelope protein E	C->T	synonymous SNV	V->V	C->T	synonymous SNV	V->V	C->T	synonymous SNV	V->V
NC_012671.1	2002	envelope protein E	C->T	synonymous SNV	N->N	C->T	synonymous SNV	N->N	C->T	synonymous SNV	N->N
NC_012671.1	2011	envelope protein E	T->C	synonymous SNV	S->S	T->C	synonymous SNV	S->S	T->C	synonymous SNV	S->S
NC_012671.1	2017	envelope protein E	A->G	synonymous SNV	G->G	A->G	synonymous SNV	G->G	A->G	synonymous SNV	G->G
NC_012671.1	2032	envelope protein E	A->G	synonymous SNV	R->R	A->G	synonymous SNV	R->R	A->G	synonymous SNV	R->R
NC_012671.1	2035	envelope protein E	C->T	synonymous SNV	H->H	C->T	synonymous SNV	H->H	C->T	synonymous SNV	H->H
NC_012671.1	2053	envelope protein E	--	--	--	A->G	synonymous SNV	R->R	--	--	--
NC_012671.1	2077	envelope protein E	A->G	synonymous SNV	A->A	A->G	synonymous SNV	A->A	A->G	synonymous SNV	A->A
NC_012671.1	2080	envelope protein E	A->G	synonymous SNV	G->G	A->G	synonymous SNV	G->G	A->G	synonymous SNV	G->G
NC_012671.1	2083	envelope protein E	T->G	synonymous SNV	V->V	T->G	synonymous SNV	V->V	T->G	synonymous SNV	V->V
NC_012671.1	2088	envelope protein E	G->A	nonsynonymous SNV	R->H	G->A	nonsynonymous SNV	R->H	G->A	nonsynonymous SNV	R->H
NC_012671.1	2098	envelope protein E	T->G	synonymous SNV	V->V	T->G	synonymous SNV	V->V	T->G	synonymous SNV	V->V
NC_012671.1	2104	envelope protein E	C->T	synonymous SNV	G->G	C->T	synonymous SNV	G->G	C->T	synonymous SNV	G->G
NC_012671.1	2119	envelope protein E	C->T	synonymous SNV	N->N	C->T	synonymous SNV	N->N	C->T	synonymous SNV	N->N
NC_012671.1	2137	envelope protein E	G->A	synonymous SNV	T->T	G->A	synonymous SNV	T->T	G->A	synonymous SNV	T->T
NC_012671.1	2143	envelope protein E	C->G	synonymous SNV	L->L	C->G	synonymous SNV	L->L	C->G	synonymous SNV	L->L
NC_012671.1	2146	envelope protein E	C->T	synonymous SNV	V->V	C->T	synonymous SNV	V->V	C->T	synonymous SNV	V->V
NC_012671.1	2150	envelope protein E	--	--	--	C->T	synonymous SNV	L->L	C->T	synonymous SNV	L->L
NC_012671.1	2159	envelope protein E	C->T	synonymous SNV	L->L	C->T	synonymous SNV	L->L	C->T	synonymous SNV	L->L
NC_012671.1	2176	envelope protein E	G->A	synonymous SNV	K->K	G->A	synonymous SNV	K->K	G->A	synonymous SNV	K->K
NC_012671.1	2182	envelope protein E	T->C	synonymous SNV	V->V	T->C	synonymous SNV	V->V	T->C	synonymous SNV	V->V
NC_012671.1	2189	envelope protein E	C->T	nonsynonymous SNV	L->F	--	--	--	--	--	--
NC_012671.1	2191	envelope protein E	C->G	synonymous SNV	L->L	C->G	synonymous SNV	L->L	C->G	synonymous SNV	L->L
NC_012671.1	2197	envelope protein E	A->G	synonymous SNV	L->L	A->G	synonymous SNV	L->L	A->G	synonymous SNV	L->L
NC_012671.1	2200	envelope protein E	C->T	synonymous SNV	V->V	C->T	synonymous SNV	V->V	C->T	synonymous SNV	V->V
NC_012671.1	2209	envelope protein E	C->T	synonymous SNV	Y->Y	C->T	synonymous SNV	Y->Y	C->T	synonymous SNV	Y->Y
NC_012671.1	2212	envelope protein E	C->T	synonymous SNV	F->F	C->T	synonymous SNV	F->F	C->T	synonymous SNV	F->F
NC_012671.1	2221	envelope protein E	A->T	synonymous SNV	T->T	A->T	synonymous SNV	T->T	A->T	synonymous SNV	T->T
NC_012671.1	2224	envelope protein E	T->G	synonymous SNV	R->R	T->G	synonymous SNV	R->R	T->G	synonymous SNV	R->R
NC_012671.1	2236	NS1-NS2AN-FIFO protein;nonstructural protein NS1	--	--	--	T->C	synonymous SNV	G->G	T->C	synonymous SNV	G->G
NC_012671.1	2251	NS1-NS2AN-FIFO protein;nonstructural protein NS1	--	--	--	C->T	synonymous SNV	P->P	C->T	synonymous SNV	P->P
NC_012671.1	2275	NS1-NS2AN-FIFO protein;nonstructural protein NS1	T->C	synonymous SNV	G->G	T->C	synonymous SNV	G->G	T->C	synonymous SNV	G->G
NC_012671.1	2281	NS1-NS2AN-FIFO protein;nonstructural protein NS1	T->C	synonymous SNV	G->G	--	--	--	--	--	--
NC_012671.1	2287	NS1-NS2AN-FIFO protein;nonstructural protein NS1	C->T	synonymous SNV	F->F	C->T	synonymous SNV	F->F	C->T	synonymous SNV	F->F
NC_012671.1	2299	NS1-NS2AN-FIFO protein;nonstructural protein NS1	C->T	synonymous SNV	S->S	C->T	synonymous SNV	S->S	C->T	synonymous SNV	S->S
NC_012671.1	2302	NS1-NS2AN-FIFO protein;nonstructural protein NS1	T->C	synonymous SNV	I->I	T->C	synonymous SNV	I->I	T->C	synonymous SNV	I->I
NC_012671.1	2305	NS1-NS2AN-FIFO protein;nonstructural protein NS1	C->A	synonymous SNV	S->S	C->A	synonymous SNV	S->S	C->A	synonymous SNV	S->S
NC_012671.1	2323	NS1-NS2AN-FIFO protein;nonstructural protein NS1	T->C	synonymous SNV	D->D	T->C	synonymous SNV	D->D	T->C	synonymous SNV	D->D
NC_012671.1	2332	NS1-NS2AN-FIFO protein;nonstructural protein NS1	C->T	synonymous SNV	V->V	C->T	synonymous SNV	V->V	C->T	synonymous SNV	V->V
NC_012671.1	2347	NS1-NS2AN-FIFO protein;nonstructural protein NS1	C->T	synonymous SNV	D->D	C->T	synonymous SNV	D->D	C->T	synonymous SNV	D->D
NC_012671.1	2368	NS1-NS2AN-FIFO protein;nonstructural protein NS1	A->G	synonymous SNV	V->V	A->G	synonymous SNV	V->V	A->G	synonymous SNV	V->V
NC_012671.1	2371	NS1-NS2AN-FIFO protein;nonstructural protein NS1	G->T	synonymous SNV	T->T	G->T	synonymous SNV	T->T	G->T	synonymous SNV	T->T
NC_012671.1	2374	NS1-NS2AN-FIFO protein;nonstructural protein NS1	A->G	synonymous SNV	E->E	A->G	synonymous SNV	E->E	A->G	synonymous SNV	E->E
NC_012671.1	2380	NS1-NS2AN-FIFO protein;nonstructural protein NS1	G->A	synonymous SNV	L->L	G->A	synonymous SNV	L->L	G->A	synonymous SNV	L->L
NC_012671.1	2383	NS1-NS2AN-FIFO protein;nonstructural protein NS1	G->A	synonymous SNV	K->K	G->A	synonymous SNV	K->K	G->A	synonymous SNV	K->K
NC_012671.1	2392	NS1-NS2AN-FIFO protein;nonstructural protein NS1	C->T	synonymous SNV	N->N	C->T	synonymous SNV	N->N	C->T	synonymous SNV	N->N
NC_012671.1	2398	NS1-NS2AN-FIFO protein;nonstructural protein NS1	T->A	synonymous SNV	V->V	--	--	--	--	--	--
NC_012671.1	2404	NS1-NS2AN-FIFO protein;nonstructural protein NS1	T->C	synonymous SNV	L->L	T->C	synonymous SNV	L->L	T->C	synonymous SNV	L->L
NC_012671.1	2422	NS1-NS2AN-FIFO protein;nonstructural protein NS1	A->C	synonymous SNV	L->L	A->C	synonymous SNV	L->L	A->C	synonymous SNV	L->L
NC_012671.1	2443	NS1-NS2AN-FIFO protein;nonstructural protein NS1	T->C	synonymous SNV	S->S	T->C	synonymous SNV	S->S	T->C	synonymous SNV	S->S
NC_012671.1	2446	NS1-NS2AN-FIFO protein;nonstructural protein NS1	T->G	synonymous SNV	V->V	T->G	synonymous SNV	V->V	T->G	synonymous SNV	V->V
NC_012671.1	2458	NS1-NS2AN-FIFO protein;nonstructural protein NS1	--	--	--	C->T	synonymous SNV	I->I	C->T	synonymous SNV	I->I
NC_012671.1	2479	NS1-NS2AN-FIFO protein;nonstructural protein NS1	T->C	synonymous SNV	L->L	T->C	synonymous SNV	L->L	T->C	synonymous SNV	L->L
NC_012671.1	2494	NS1-NS2AN-FIFO protein;nonstructural protein NS1	A->G	synonymous SNV	T->T	--	--	--	--	--	--
NC_012671.1	2498	NS1-NS2AN-FIFO protein;nonstructural protein NS1	C->T	synonymous SNV	L->L	C->T	synonymous SNV	L->L	C->T	synonymous SNV	L->L
NC_012671.1	2500	NS1-NS2AN-FIFO protein;nonstructural protein NS1	G->A	synonymous SNV	L->L	G->A	synonymous SNV	L->L	G->A	synonymous SNV	L->L
NC_012671.1	2503	NS1-NS2AN-FIFO protein;nonstructural protein NS1	T->G	synonymous SNV	S->S	T->G	synonymous SNV	S->S	T->G	synonymous SNV	S->S
NC_012671.1	2509	NS1-NS2AN-FIFO protein;nonstructural protein NS1	G->A	synonymous SNV	G->G	G->A	synonymous SNV	G->G	G->A	synonymous SNV	G->G
NC_012671.1	2511	NS1-NS2AN-FIFO protein;nonstructural protein NS1	G->A	nonsynonymous SNV	R->K	G->A	nonsynonymous SNV	R->K	G->A	nonsynonymous SNV	R->K
NC_012671.1	2515	NS1-NS2AN-FIFO protein;nonstructural protein NS1	T->G	synonymous SNV	V->V	T->G	synonymous SNV	V->V	T->G	synonymous SNV	V->V
NC_012671.1	2524	NS1-NS2AN-FIFO protein;nonstructural protein NS1	A->C	synonymous SNV	R->R	A->C	synonymous SNV	R->R	A->C	synonymous SNV	R->R
NC_012671.1	2539	NS1-NS2AN-FIFO protein;nonstructural protein NS1	C->T	synonymous SNV	V->V	C->T	synonymous SNV	V->V	C->T	synonymous SNV	V->V
NC_012671.1	2557	NS1-NS2AN-FIFO protein;nonstructural protein NS1	G->T	synonymous SNV	G->G	G->T	synonymous SNV	G->G	G->T	synonymous SNV	G->G
NC_012671.1	2566	NS1-NS2AN-FIFO protein;nonstructural protein NS1	G->A	synonymous SNV	T->T	G->A	synonymous SNV	T->T	G->A	synonymous SNV	T->T
NC_012671.1	2572	NS1-NS2AN-FIFO protein;nonstructural protein NS1	G->A	synonymous SNV	Q->Q	G->A	synonymous SNV	Q->Q	G->A	synonymous SNV	Q->Q
NC_012671.1	2578	NS1-NS2AN-FIFO protein;nonstructural protein NS1	C->T	synonymous SNV	A->A	C->T	synonymous SNV	A->A	C->T	synonymous SNV	A->A
NC_012671.1	2579	NS1-NS2AN-FIFO protein;nonstructural protein NS1	T->C	synonymous SNV	L->L	T->C	synonymous SNV	L->L	T->C	synonymous SNV	L->L
NC_012671.1	2584	NS1-NS2AN-FIFO protein;nonstructural protein NS1	T->G	synonymous SNV	A->A	T->G	synonymous SNV	A->A	T->G	synonymous SNV	A->A
NC_012671.1	2593	NS1-NS2AN-FIFO protein;nonstructural protein NS1	C->T	synonymous SNV	D->D	C->T	synonymous SNV	D->D	C->T	synonymous SNV	D->D
NC_012671.1	2598	NS1-NS2AN-FIFO protein;nonstructural protein NS1	C->A	nonsynonymous SNV	T->K	C->A	nonsynonymous SNV	T->K	C->A	nonsynonymous SNV	T->K
NC_012671.1	2602	NS1-NS2AN-FIFO protein;nonstructural protein NS1	G->A	synonymous SNV	L->L	G->A	synonymous SNV	L->L	G->A	synonymous SNV	L->L
NC_012671.1	2609	NS1-NS2AN-FIFO protein;nonstructural protein NS1	G->A	nonsynonymous SNV	A->T	G->A	nonsynonymous SNV	A->T	G->A	nonsynonymous SNV	A->T
NC_012671.1	2611	NS1-NS2AN-FIFO protein;nonstructural protein NS1	C->G	synonymous SNV	A->A	C->G	synonymous SNV	A->A	C->G	synonymous SNV	A->A
NC_012671.1	2614	NS1-NS2AN-FIFO protein;nonstructural protein NS1	A->G	synonymous SNV	E->E	A->G	synonymous SNV	E->E	A->G	synonymous SNV	E->E
NC_012671.1	2615	NS1-NS2AN-FIFO protein;nonstructural protein NS1	--	--	--	T->C	synonymous SNV	L->L	T->C	synonymous SNV	L->L
NC_012671.1	2617	NS1-NS2AN-FIFO protein;nonstructural protein NS1	G->A	synonymous SNV	L->L	G->A	synonymous SNV	L->L	G->A	synonymous SNV	L->L
NC_012671.1	2620	NS1-NS2AN-FIFO protein;nonstructural protein NS1	A->G	synonymous SNV	G->G	A->G	synonymous SNV	G->G	A->G	synonymous SNV	G->G
NC_012671.1	2623	NS1-NS2AN-FIFO protein;nonstructural protein NS1	C->T	synonymous SNV	H->H	C->T	synonymous SNV	H->H	C->T	synonymous SNV	H->H
NC_012671.1	2626	NS1-NS2AN-FIFO protein;nonstructural protein NS1	G->C	synonymous SNV	L->L	G->C	synonymous SNV	L->L	G->C	synonymous SNV	L->L
NC_012671.1	2641	NS1-NS2AN-FIFO protein;nonstructural protein NS1	T->C	synonymous SNV	F->F	T->C	synonymous SNV	F->F	T->C	synonymous SNV	F->F
NC_012671.1	2647	NS1-NS2AN-FIFO protein;nonstructural protein NS1	A->T	synonymous SNV	R->R	A->T	synonymous SNV	R->R	A->T	synonymous SNV	R->R
NC_012671.1	2652	NS1-NS2AN-FIFO protein;nonstructural protein NS1	A->C	nonsynonymous SNV	K->T	A->C	nonsynonymous SNV	K->T	A->C	nonsynonymous SNV	K->T
NC_012671.1	2653	NS1-NS2AN-FIFO protein;nonstructural protein NS1	A->G	synonymous SNV	K->K	A->G	synonymous SNV	K->K	A->G	synonymous SNV	K->K
NC_012671.1	2659	NS1-NS2AN-FIFO protein;nonstructural protein NS1	--	--	--	--	--	--	C->T	synonymous SNV	N->N
NC_012671.1	2686	NS1-NS2AN-FIFO protein;nonstructural protein NS1	C->A	synonymous SNV	R->R	C->A	synonymous SNV	R->R	C->A	synonymous SNV	R->R
NC_012671.1	2689	NS1-NS2AN-FIFO protein;nonstructural protein NS1	C->T	synonymous SNV	V->V	C->T	synonymous SNV	V->V	--	--	--
NC_012671.1	2690	NS1-NS2AN-FIFO protein;nonstructural protein NS1	A->G	nonsynonymous SNV	I->V	A->G	nonsynonymous SNV	I->V	A->G	nonsynonymous SNV	I->V
NC_012671.1	2695	NS1-NS2AN-FIFO protein;nonstructural protein NS1	G->A	synonymous SNV	T->T	G->A	synonymous SNV	T->T	G->A	synonymous SNV	T->T
NC_012671.1	2698	NS1-NS2AN-FIFO protein;nonstructural protein NS1	T->C	synonymous SNV	S->S	T->C	synonymous SNV	S->S	T->C	synonymous SNV	S->S
NC_012671.1	2704	NS1-NS2AN-FIFO protein;nonstructural protein NS1	T->C	synonymous SNV	S->S	T->C	synonymous SNV	S->S	T->C	synonymous SNV	S->S
NC_012671.1	2710	NS1-NS2AN-FIFO protein;nonstructural protein NS1	T->C	synonymous SNV	Y->Y	T->C	synonymous SNV	Y->Y	T->C	synonymous SNV	Y->Y
NC_012671.1	2716	NS1-NS2AN-FIFO protein;nonstructural protein NS1	G->A	synonymous SNV	K->K	G->A	synonymous SNV	K->K	G->A	synonymous SNV	K->K
NC_012671.1	2719	NS1-NS2AN-FIFO protein;nonstructural protein NS1	T->G	synonymous SNV	V->V	T->G	synonymous SNV	V->V	T->G	synonymous SNV	V->V
NC_012671.1	2722	NS1-NS2AN-FIFO protein;nonstructural protein NS1	T->C	synonymous SNV	C->C	T->C	synonymous SNV	C->C	T->C	synonymous SNV	C->C
NC_012671.1	2728	NS1-NS2AN-FIFO protein;nonstructural protein NS1	G->A	synonymous SNV	Q->Q	G->A	synonymous SNV	Q->Q	G->A	synonymous SNV	Q->Q
NC_012671.1	2731	NS1-NS2AN-FIFO protein;nonstructural protein NS1	A->G	synonymous SNV	A->A	A->G	synonymous SNV	A->A	A->G	synonymous SNV	A->A
NC_012671.1	2737	NS1-NS2AN-FIFO protein;nonstructural protein NS1	A->G	synonymous SNV	A->A	A->G	synonymous SNV	A->A	A->G	synonymous SNV	A->A
NC_012671.1	2749	NS1-NS2AN-FIFO protein;nonstructural protein NS1	C->T	synonymous SNV	G->G	C->T	synonymous SNV	G->G	C->T	synonymous SNV	G->G
NC_012671.1	2764	NS1-NS2AN-FIFO protein;nonstructural protein NS1	G->A	synonymous SNV	S->S	G->A	synonymous SNV	S->S	G->A	synonymous SNV	S->S
NC_012671.1	2770	NS1-NS2AN-FIFO protein;nonstructural protein NS1	G->A	synonymous SNV	K->K	G->A	synonymous SNV	K->K	G->A	synonymous SNV	K->K
NC_012671.1	2776	NS1-NS2AN-FIFO protein;nonstructural protein NS1	C->T	synonymous SNV	Y->Y	C->T	synonymous SNV	Y->Y	C->T	synonymous SNV	Y->Y
NC_012671.1	2791	NS1-NS2AN-FIFO protein;nonstructural protein NS1	C->T	synonymous SNV	V->V	--	--	--	--	--	--
NC_012671.1	2797	NS1-NS2AN-FIFO protein;nonstructural protein NS1	A->G	synonymous SNV	K->K	A->G	synonymous SNV	K->K	A->G	synonymous SNV	K->K
NC_012671.1	2818	NS1-NS2AN-FIFO protein;nonstructural protein NS1	A->G	synonymous SNV	E->E	A->G	synonymous SNV	E->E	A->G	synonymous SNV	E->E
NC_012671.1	2839	NS1-NS2AN-FIFO protein;nonstructural protein NS1	C->T	synonymous SNV	A->A	C->T	synonymous SNV	A->A	C->T	synonymous SNV	A->A
NC_012671.1	2848	NS1-NS2AN-FIFO protein;nonstructural protein NS1	T->C	synonymous SNV	Y->Y	T->C	synonymous SNV	Y->Y	T->C	synonymous SNV	Y->Y
NC_012671.1	2851	NS1-NS2AN-FIFO protein;nonstructural protein NS1	T->G	synonymous SNV	V->V	T->G	synonymous SNV	V->V	T->G	synonymous SNV	V->V
NC_012671.1	2854	NS1-NS2AN-FIFO protein;nonstructural protein NS1	G->A	synonymous SNV	K->K	G->A	synonymous SNV	K->K	G->A	synonymous SNV	K->K
NC_012671.1	2863	NS1-NS2AN-FIFO protein;nonstructural protein NS1	C->T	synonymous SNV	V->V	C->T	synonymous SNV	V->V	C->T	synonymous SNV	V->V
NC_012671.1	2878	NS1-NS2AN-FIFO protein;nonstructural protein NS1	T->C	synonymous SNV	D->D	T->C	synonymous SNV	D->D	T->C	synonymous SNV	D->D
NC_012671.1	2902	NS1-NS2AN-FIFO protein;nonstructural protein NS1	T->C	synonymous SNV	R->R	T->C	synonymous SNV	R->R	T->C	synonymous SNV	R->R
NC_012671.1	2923	NS1-NS2AN-FIFO protein;nonstructural protein NS1	G->A	synonymous SNV	E->E	G->A	synonymous SNV	E->E	G->A	synonymous SNV	E->E
NC_012671.1	2924	NS1-NS2AN-FIFO protein;nonstructural protein NS1	A->C	nonsynonymous SNV	M->L	A->C	nonsynonymous SNV	M->L	A->C	nonsynonymous SNV	M->L
NC_012671.1	2926	NS1-NS2AN-FIFO protein;nonstructural protein NS1	G->A	nonsynonymous SNV	M->I	G->A	nonsynonymous SNV	M->I	G->A	nonsynonymous SNV	M->I
NC_012671.1	2932	NS1-NS2AN-FIFO protein;nonstructural protein NS1	G->A	synonymous SNV	E->E	G->A	synonymous SNV	E->E	G->A	synonymous SNV	E->E
NC_012671.1	2935	NS1-NS2AN-FIFO protein;nonstructural protein NS1	T->G	synonymous SNV	L->L	T->G	synonymous SNV	L->L	T->G	synonymous SNV	L->L
NC_012671.1	2956	NS1-NS2AN-FIFO protein;nonstructural protein NS1	A->G	synonymous SNV	Q->Q	A->G	synonymous SNV	Q->Q	A->G	synonymous SNV	Q->Q
NC_012671.1	2974	NS1-NS2AN-FIFO protein;nonstructural protein NS1	G->A	synonymous SNV	E->E	G->A	synonymous SNV	E->E	G->A	synonymous SNV	E->E
NC_012671.1	3004	NS1-NS2AN-FIFO protein;nonstructural protein NS1	T->C	synonymous SNV	D->D	T->C	synonymous SNV	D->D	T->C	synonymous SNV	D->D
NC_012671.1	3007	NS1-NS2AN-FIFO protein;nonstructural protein NS1	T->C	synonymous SNV	S->S	T->C	synonymous SNV	S->S	T->C	synonymous SNV	S->S
NC_012671.1	3010	NS1-NS2AN-FIFO protein;nonstructural protein NS1	A->G	synonymous SNV	T->T	A->G	synonymous SNV	T->T	A->G	synonymous SNV	T->T
NC_012671.1	3011	NS1-NS2AN-FIFO protein;nonstructural protein NS1	T->C	synonymous SNV	L->L	T->C	synonymous SNV	L->L	T->C	synonymous SNV	L->L
NC_012671.1	3016	NS1-NS2AN-FIFO protein;nonstructural protein NS1	T->C	synonymous SNV	F->F	--	--	--	T->C	synonymous SNV	F->F
NC_012671.1	3025	NS1-NS2AN-FIFO protein;nonstructural protein NS1	C->T	synonymous SNV	A->A	C->T	synonymous SNV	A->A	C->T	synonymous SNV	A->A
NC_012671.1	3049	NS1-NS2AN-FIFO protein;nonstructural protein NS1	A->G	synonymous SNV	K->K	A->G	synonymous SNV	K->K	A->G	synonymous SNV	K->K
NC_012671.1	3061	NS1-NS2AN-FIFO protein;nonstructural protein NS1	C->T	synonymous SNV	I->I	C->T	synonymous SNV	I->I	C->T	synonymous SNV	I->I
NC_012671.1	3067	NS1-NS2AN-FIFO protein;nonstructural protein NS1	G->A	synonymous SNV	G->G	G->A	synonymous SNV	G->G	G->A	synonymous SNV	G->G
NC_012671.1	3073	NS1-NS2AN-FIFO protein;nonstructural protein NS1	A->G	synonymous SNV	G->G	A->G	synonymous SNV	G->G	A->G	synonymous SNV	G->G
NC_012671.1	3076	NS1-NS2AN-FIFO protein;nonstructural protein NS1	T->C	synonymous SNV	T->T	T->C	synonymous SNV	T->T	T->C	synonymous SNV	T->T
NC_012671.1	3085	NS1-NS2AN-FIFO protein;nonstructural protein NS1	G->A	synonymous SNV	E->E	G->A	synonymous SNV	E->E	G->A	synonymous SNV	E->E
NC_012671.1	3103	NS1-NS2AN-FIFO protein;nonstructural protein NS1	C->G	synonymous SNV	A->A	C->G	synonymous SNV	A->A	C->G	synonymous SNV	A->A
NC_012671.1	3106	NS1-NS2AN-FIFO protein;nonstructural protein NS1	G->A	synonymous SNV	E->E	G->A	synonymous SNV	E->E	G->A	synonymous SNV	E->E
NC_012671.1	3112	NS1-NS2AN-FIFO protein;nonstructural protein NS1	A->G	synonymous SNV	K->K	A->G	synonymous SNV	K->K	A->G	synonymous SNV	K->K
NC_012671.1	3113	NS1-NS2AN-FIFO protein;nonstructural protein NS1	T->C	synonymous SNV	L->L	T->C	synonymous SNV	L->L	T->C	synonymous SNV	L->L
NC_012671.1	3121	NS1-NS2AN-FIFO protein;nonstructural protein NS1	G->A	synonymous SNV	Q->Q	G->A	synonymous SNV	Q->Q	G->A	synonymous SNV	Q->Q
NC_012671.1	3127	NS1-NS2AN-FIFO protein;nonstructural protein NS1	A->C	synonymous SNV	P->P	A->C	synonymous SNV	P->P	A->C	synonymous SNV	P->P
NC_012671.1	3133	NS1-NS2AN-FIFO protein;nonstructural protein NS1	T->C	synonymous SNV	P->P	T->C	synonymous SNV	P->P	T->C	synonymous SNV	P->P
NC_012671.1	3139	NS1-NS2AN-FIFO protein;nonstructural protein NS1	T->A	synonymous SNV	T->T	T->A	synonymous SNV	T->T	T->A	synonymous SNV	T->T
NC_012671.1	3157	NS1-NS2AN-FIFO protein;nonstructural protein NS1	C->T	synonymous SNV	D->D	C->T	synonymous SNV	D->D	C->T	synonymous SNV	D->D
NC_012671.1	3168	NS1-NS2AN-FIFO protein;nonstructural protein NS1	G->A	nonsynonymous SNV	G->D	G->A	nonsynonymous SNV	G->D	G->A	nonsynonymous SNV	G->D
NC_012671.1	3178	NS1-NS2AN-FIFO protein;nonstructural protein NS1	A->G	synonymous SNV	S->S	--	--	--	--	--	--
NC_012671.1	3193	NS1-NS2AN-FIFO protein;nonstructural protein NS1	C->T	synonymous SNV	D->D	C->T	synonymous SNV	D->D	C->T	synonymous SNV	D->D
NC_012671.1	3205	NS1-NS2AN-FIFO protein;nonstructural protein NS1	--	--	--	A->G	synonymous SNV	A->A	A->G	synonymous SNV	A->A
NC_012671.1	3208	NS1-NS2AN-FIFO protein;nonstructural protein NS1	G->A	synonymous SNV	K->K	G->A	synonymous SNV	K->K	G->A	synonymous SNV	K->K
NC_012671.1	3241	NS1-NS2AN-FIFO protein;nonstructural protein NS1	T->G	nonsynonymous SNV	D->E	T->G	nonsynonymous SNV	D->E	T->G	nonsynonymous SNV	D->E
NC_012671.1	3244	NS1-NS2AN-FIFO protein;nonstructural protein NS1	C->G	synonymous SNV	R->R	C->G	synonymous SNV	R->R	C->G	synonymous SNV	R->R
NC_012671.1	3250	NS1-NS2AN-FIFO protein;nonstructural protein NS1	C->A	synonymous SNV	P->P	C->A	synonymous SNV	P->P	C->A	synonymous SNV	P->P
NC_012671.1	3253	NS1-NS2AN-FIFO protein;nonstructural protein NS1	T->C	synonymous SNV	I->I	T->C	synonymous SNV	I->I	T->C	synonymous SNV	I->I
NC_012671.1	3259	NS1-NS2AN-FIFO protein;nonstructural protein NS1	C->T	synonymous SNV	F->F	C->T	synonymous SNV	F->F	C->T	synonymous SNV	F->F
NC_012671.1	3283	NS1-NS2AN-FIFO protein;nonstructural protein NS1	C->T	synonymous SNV	Y->Y	C->T	synonymous SNV	Y->Y	C->T	synonymous SNV	Y->Y
NC_012671.1	3310	NS1-NS2AN-FIFO protein;nonstructural protein NS1	G->C	synonymous SNV	A->A	G->C	synonymous SNV	A->A	G->C	synonymous SNV	A->A
NC_012671.1	3313	NS1-NS2AN-FIFO protein;nonstructural protein NS1	T->C	synonymous SNV	H->H	T->C	synonymous SNV	H->H	T->C	synonymous SNV	H->H
NC_012671.1	3319	NS1-NS2AN-FIFO protein;nonstructural protein NS1	G->A	synonymous SNV	K->K	G->A	synonymous SNV	K->K	G->A	synonymous SNV	K->K
NC_012671.1	3340	NS1-NS2AN-FIFO protein;nonstructural protein NS1	T->C	synonymous SNV	G->G	T->C	synonymous SNV	G->G	T->C	synonymous SNV	G->G
NC_012671.1	3346	NS1-NS2AN-FIFO protein;nonstructural protein NS1	A->G	synonymous SNV	E->E	A->G	synonymous SNV	E->E	A->G	synonymous SNV	E->E
NC_012671.1	3350	NS1-NS2AN-FIFO protein;nonstructural protein NS1	G->A	nonsynonymous SNV	D->N	G->A	nonsynonymous SNV	D->N	G->A	nonsynonymous SNV	D->N
NC_012671.1	3352	NS1-NS2AN-FIFO protein;nonstructural protein NS1	C->T	synonymous SNV	D->D	--	--	--	--	--	--
NC_012671.1	3373	NS1-NS2AN-FIFO protein;nonstructural protein NS1	A->G	synonymous SNV	P->P	A->G	synonymous SNV	P->P	A->G	synonymous SNV	P->P
NC_012671.1	3376	NS1-NS2AN-FIFO protein;nonstructural protein NS1	A->G	synonymous SNV	K->K	A->G	synonymous SNV	K->K	A->G	synonymous SNV	K->K
NC_012671.1	3382	NS1-NS2AN-FIFO protein;nonstructural protein NS1	C->T	synonymous SNV	V->V	C->T	synonymous SNV	V->V	C->T	synonymous SNV	V->V
NC_012671.1	3410	NS1-NS2AN-FIFO protein;nonstructural protein NS2A	--	--	--	C->A	nonsynonymous SNV	L->I	--	--	--
NC_012671.1	3488	NS1-NS2AN-FIFO protein;nonstructural protein NS2A	--	--	--	A->G	nonsynonymous SNV	I->V	--	--	--
NC_012671.1	3505	NS1-NS2AN-FIFO protein;nonstructural protein NS2A	A->C	synonymous SNV	R->R	A->C	synonymous SNV	R->R	A->C	synonymous SNV	R->R
NC_012671.1	3511	NS1-NS2AN-FIFO protein;nonstructural protein NS2A	C->T	synonymous SNV	G->G	C->T	synonymous SNV	G->G	C->T	synonymous SNV	G->G
NC_012671.1	3553	NS1-NS2AN-FIFO protein;nonstructural protein NS2A	T->C	synonymous SNV	G->G	T->C	synonymous SNV	G->G	T->C	synonymous SNV	G->G
NC_012671.1	3561	NS1-NS2AN-FIFO protein;nonstructural protein NS2A	C->T	nonsynonymous SNV	A->V	C->T	nonsynonymous SNV	A->V	C->T	nonsynonymous SNV	A->V
NC_012671.1	3566	NS1-NS2AN-FIFO protein;nonstructural protein NS2A	A->G	nonsynonymous SNV	S->G	A->G	nonsynonymous SNV	S->G	A->G	nonsynonymous SNV	S->G
NC_012671.1	3568	NS1-NS2AN-FIFO protein;nonstructural protein NS2A	C->T	synonymous SNV	S->S	C->T	synonymous SNV	S->S	C->T	synonymous SNV	S->S
NC_012671.1	3572	NS1-NS2AN-FIFO protein;nonstructural protein NS2A	G->C	nonsynonymous SNV	V->L	G->C	nonsynonymous SNV	V->L	G->C	nonsynonymous SNV	V->L
NC_012671.1	3631	NS1-NS2AN-FIFO protein;nonstructural protein NS2A	A->G	synonymous SNV	A->A	--	--	--	--	--	--
NC_012671.1	3638	NS1-NS2AN-FIFO protein;nonstructural protein NS2A	G->A	nonsynonymous SNV	V->M	G->A	nonsynonymous SNV	V->M	G->A	nonsynonymous SNV	V->M
NC_012671.1	3640	NS1-NS2AN-FIFO protein;nonstructural protein NS2A	G->A	synonymous SNV	V->V	G->A	synonymous SNV	V->V	G->A	synonymous SNV	V->V
NC_012671.1	3646	NS1-NS2AN-FIFO protein;nonstructural protein NS2A	T->C	synonymous SNV	F->F	T->C	synonymous SNV	F->F	T->C	synonymous SNV	F->F
NC_012671.1	3691	NS1-NS2AN-FIFO protein;nonstructural protein NS2A	T->G	synonymous SNV	G->G	T->G	synonymous SNV	G->G	T->G	synonymous SNV	G->G
NC_012671.1	3700	NS1-NS2AN-FIFO protein;nonstructural protein NS2A	G->A	synonymous SNV	L->L	G->A	synonymous SNV	L->L	G->A	synonymous SNV	L->L
NC_012671.1	3706	NS1-NS2AN-FIFO protein;nonstructural protein NS2A	A->G	synonymous SNV	K->K	A->G	synonymous SNV	K->K	A->G	synonymous SNV	K->K
NC_012671.1	3715	NS1-NS2AN-FIFO protein;nonstructural protein NS2A	G->A	synonymous SNV	E->E	G->A	synonymous SNV	E->E	G->A	synonymous SNV	E->E
NC_012671.1	3733	NS1-NS2AN-FIFO protein;nonstructural protein NS2A	A->G	synonymous SNV	A->A	A->G	synonymous SNV	A->A	A->G	synonymous SNV	A->A
NC_012671.1	3750	NS1-NS2AN-FIFO protein;nonstructural protein NS2A	C->T	nonsynonymous SNV	A->V	C->T	nonsynonymous SNV	A->V	C->T	nonsynonymous SNV	A->V
NC_012671.1	3763	NS1-NS2AN-FIFO protein;nonstructural protein NS2A	T->C	synonymous SNV	I->I	T->C	synonymous SNV	I->I	T->C	synonymous SNV	I->I
NC_012671.1	3784	NS1-NS2AN-FIFO protein;nonstructural protein NS2A	--	--	--	C->T	synonymous SNV	I->I	--	--	--
NC_012671.1	3845	NS1-NS2AN-FIFO protein;nonstructural protein NS2A	A->G	nonsynonymous SNV	M->V	A->G	nonsynonymous SNV	M->V	A->G	nonsynonymous SNV	M->V
NC_012671.1	3862	NS1-NS2AN-FIFO protein;nonstructural protein NS2A	C->T	synonymous SNV	A->A	C->T	synonymous SNV	A->A	C->T	synonymous SNV	A->A
NC_012671.1	3916	NS1-NS2AN-FIFO protein;nonstructural protein NS2A	G->A	synonymous SNV	A->A	G->A	synonymous SNV	A->A	G->A	synonymous SNV	A->A
NC_012671.1	3917	NS1-NS2AN-FIFO protein;nonstructural protein NS2A	G->T	nonsynonymous SNV	A->S	G->T	nonsynonymous SNV	A->S	G->T	nonsynonymous SNV	A->S
NC_012671.1	3918	NS1-NS2AN-FIFO protein;nonstructural protein NS2A	C->G	nonsynonymous SNV	A->G	C->G	nonsynonymous SNV	A->G	C->G	nonsynonymous SNV	A->G
NC_012671.1	3919	NS1-NS2AN-FIFO protein;nonstructural protein NS2A	C->T	synonymous SNV	A->A	--	--	--	--	--	--
NC_012671.1	3969	NS1-NS2AN-FIFO protein;nonstructural protein NS2A	C->T	nonsynonymous SNV	A->V	C->T	nonsynonymous SNV	A->V	C->T	nonsynonymous SNV	A->V
NC_012671.1	4023	NS1-NS2AN-FIFO protein;nonstructural protein NS2B	G->A	nonsynonymous SNV	R->Q	G->A	nonsynonymous SNV	R->Q	G->A	nonsynonymous SNV	R->Q
NC_012671.1	4029	NS1-NS2AN-FIFO protein;nonstructural protein NS2B	C->T	nonsynonymous SNV	A->V	C->T	nonsynonymous SNV	A->V	C->T	nonsynonymous SNV	A->V
NC_012671.1	4030	NS1-NS2AN-FIFO protein;nonstructural protein NS2B	T->G	synonymous SNV	A->A	T->G	synonymous SNV	A->A	T->G	synonymous SNV	A->A
NC_012671.1	4123	NS1-NS2AN-FIFO protein;nonstructural protein NS2B	G->T	synonymous SNV	G->G	G->T	synonymous SNV	G->G	G->T	synonymous SNV	G->G
NC_012671.1	4138	NS1-NS2AN-FIFO protein;nonstructural protein NS2B	--	--	--	A->G	synonymous SNV	G->G	A->G	synonymous SNV	G->G
NC_012671.1	4156	NS1-NS2AN-FIFO protein;nonstructural protein NS2B	T->A	synonymous SNV	V->V	T->A	synonymous SNV	V->V	T->A	synonymous SNV	V->V
NC_012671.1	4197	NS1-NS2AN-FIFO protein;nonstructural protein NS2B	--	--	--	G->A	nonsynonymous SNV	S->N	--	--	--
NC_012671.1	4230	NS1-NS2AN-FIFO protein;nonstructural protein NS2B	G->A	nonsynonymous SNV	R->K	G->A	nonsynonymous SNV	R->K	G->A	nonsynonymous SNV	R->K
NC_012671.1	4266	NS1-NS2AN-FIFO protein;nonstructural protein NS2B	G->A	nonsynonymous SNV	S->N	G->A	nonsynonymous SNV	S->N	G->A	nonsynonymous SNV	S->N
NC_012671.1	4300	nonstructural protein NS2B	--	--	--	A->G	synonymous SNV	G->G	--	--	--
NC_012671.1	4301	nonstructural protein NS2B	--	--	--	T->C	synonymous SNV	L->L	--	--	--
NC_012671.1	4306	nonstructural protein NS2B	--	--	--	T->C	synonymous SNV	V->V	T->C	synonymous SNV	V->V
NC_012671.1	4310	nonstructural protein NS2B	G->T	nonsynonymous SNV	V->F	G->T	nonsynonymous SNV	V->F	G->T	nonsynonymous SNV	V->F
NC_012671.1	4316	nonstructural protein NS2B	A->G	nonsynonymous SNV	I->V	A->G	nonsynonymous SNV	I->V	A->G	nonsynonymous SNV	I->V
NC_012671.1	4319	nonstructural protein NS2B	C->T	synonymous SNV	L->L	C->T	synonymous SNV	L->L	C->T	synonymous SNV	L->L
NC_012671.1	4327	nonstructural protein NS2B	C->T	synonymous SNV	F->F	C->T	synonymous SNV	F->F	C->T	synonymous SNV	F->F
NC_012671.1	4328	nonstructural protein NS2B	A->T	nonsynonymous SNV	T->S	A->T	nonsynonymous SNV	T->S	A->T	nonsynonymous SNV	T->S
NC_012671.1	4330	nonstructural protein NS2B	G->A	synonymous SNV	T->T	G->A	synonymous SNV	T->T	G->A	synonymous SNV	T->T
NC_012671.1	4333	nonstructural protein NS2B	C->T	synonymous SNV	G->G	C->T	synonymous SNV	G->G	C->T	synonymous SNV	G->G
NC_012671.1	4334	nonstructural protein NS2B	T->G	nonsynonymous SNV	C->G	T->G	nonsynonymous SNV	C->G	T->G	nonsynonymous SNV	C->G
NC_012671.1	4336	nonstructural protein NS2B	C->T	synonymous SNV	C->C	C->T	synonymous SNV	C->C	C->T	synonymous SNV	C->C
NC_012671.1	4342	nonstructural protein NS2B	T->C	synonymous SNV	G->G	T->C	synonymous SNV	G->G	T->C	synonymous SNV	G->G
NC_012671.1	4343	nonstructural protein NS2B	G->C	nonsynonymous SNV	V->L	G->C	nonsynonymous SNV	V->L	G->C	nonsynonymous SNV	V->L
NC_012671.1	4345	nonstructural protein NS2B	G->A	synonymous SNV	V->V	G->A	synonymous SNV	V->V	G->A	synonymous SNV	V->V
NC_012671.1	4349	nonstructural protein NS2B	C->T	nonsynonymous SNV	L->F	C->T	nonsynonymous SNV	L->F	C->T	nonsynonymous SNV	L->F
NC_012671.1	4351	nonstructural protein NS2B	C->G	synonymous SNV	L->L	C->G	synonymous SNV	L->L	C->G	synonymous SNV	L->L
NC_012671.1	4357	nonstructural protein NS2B	C->T	synonymous SNV	N->N	C->T	synonymous SNV	N->N	C->T	synonymous SNV	N->N
NC_012671.1	4362	nonstructural protein NS2B	T->G	nonsynonymous SNV	L->W	T->G	nonsynonymous SNV	L->W	T->G	nonsynonymous SNV	L->W
NC_012671.1	4369	nonstructural protein NS2B	T->A	synonymous SNV	G->G	T->A	synonymous SNV	G->G	T->A	synonymous SNV	G->G
NC_012671.1	4387	nonstructural protein NS2B	C->T	synonymous SNV	F->F	C->T	synonymous SNV	F->F	C->T	synonymous SNV	F->F
NC_012671.1	4396	nonstructural protein NS2B	T->C	synonymous SNV	F->F	T->C	synonymous SNV	F->F	T->C	synonymous SNV	F->F
NC_012671.1	4405	nonstructural protein NS2B	A->C	synonymous SNV	A->A	A->C	synonymous SNV	A->A	A->C	synonymous SNV	A->A
NC_012671.1	4420	nonstructural protein NS2B	G->A	synonymous SNV	P->P	G->A	synonymous SNV	P->P	G->A	synonymous SNV	P->P
NC_012671.1	4435	nonstructural protein NS2B	C->T	synonymous SNV	G->G	C->T	synonymous SNV	G->G	C->T	synonymous SNV	G->G
NC_012671.1	4438	nonstructural protein NS2B	G->A	synonymous SNV	T->T	G->A	synonymous SNV	T->T	G->A	synonymous SNV	T->T
NC_012671.1	4456	nonstructural protein NS3	G->A	synonymous SNV	G->G	G->A	synonymous SNV	G->G	G->A	synonymous SNV	G->G
NC_012671.1	4459	nonstructural protein NS3	G->T	synonymous SNV	V->V	G->T	synonymous SNV	V->V	G->T	synonymous SNV	V->V
NC_012671.1	4465	nonstructural protein NS3	C->T	synonymous SNV	D->D	C->T	synonymous SNV	D->D	C->T	synonymous SNV	D->D
NC_012671.1	4468	nonstructural protein NS3	T->C	synonymous SNV	V->V	T->C	synonymous SNV	V->V	T->C	synonymous SNV	V->V
NC_012671.1	4474	nonstructural protein NS3	A->G	synonymous SNV	L->L	A->G	synonymous SNV	L->L	A->G	synonymous SNV	L->L
NC_012671.1	4477	nonstructural protein NS3	C->A	synonymous SNV	A->A	C->A	synonymous SNV	A->A	C->A	synonymous SNV	A->A
NC_012671.1	4486	nonstructural protein NS3	C->T	synonymous SNV	V->V	C->T	synonymous SNV	V->V	C->T	synonymous SNV	V->V
NC_012671.1	4489	nonstructural protein NS3	C->T	synonymous SNV	Y->Y	C->T	synonymous SNV	Y->Y	C->T	synonymous SNV	Y->Y
NC_012671.1	4495	nonstructural protein NS3	C->T	synonymous SNV	D->D	C->T	synonymous SNV	D->D	C->T	synonymous SNV	D->D
NC_012671.1	4504	nonstructural protein NS3	T->C	synonymous SNV	D->D	T->C	synonymous SNV	D->D	T->C	synonymous SNV	D->D
NC_012671.1	4505	nonstructural protein NS3	G->A	nonsynonymous SNV	V->I	G->A	nonsynonymous SNV	V->I	G->A	nonsynonymous SNV	V->I
NC_012671.1	4513	nonstructural protein NS3	C->T	synonymous SNV	S->S	C->T	synonymous SNV	S->S	C->T	synonymous SNV	S->S
NC_012671.1	4528	nonstructural protein NS3	A->C	synonymous SNV	I->I	A->C	synonymous SNV	I->I	A->C	synonymous SNV	I->I
NC_012671.1	4534	nonstructural protein NS3	--	--	--	T->C	synonymous SNV	D->D	--	--	--
NC_012671.1	4540	nonstructural protein NS3	T->C	synonymous SNV	T->T	T->C	synonymous SNV	T->T	T->C	synonymous SNV	T->T
NC_012671.1	4546	nonstructural protein NS3	G->A	synonymous SNV	R->R	G->A	synonymous SNV	R->R	G->A	synonymous SNV	R->R
NC_012671.1	4547	nonstructural protein NS3	A->G	nonsynonymous SNV	I->V	A->G	nonsynonymous SNV	I->V	A->G	nonsynonymous SNV	I->V
NC_012671.1	4549	nonstructural protein NS3	--	--	--	A->G	nonsynonymous SNV	I->M	A->G	nonsynonymous SNV	I->M
NC_012671.1	4555	nonstructural protein NS3	--	--	--	C->T	synonymous SNV	A->A	C->T	synonymous SNV	A->A
NC_012671.1	4558	nonstructural protein NS3	T->C	synonymous SNV	H->H	T->C	synonymous SNV	H->H	T->C	synonymous SNV	H->H
NC_012671.1	4564	nonstructural protein NS3	C->G	synonymous SNV	T->T	C->G	synonymous SNV	T->T	C->G	synonymous SNV	T->T
NC_012671.1	4567	nonstructural protein NS3	T->C	synonymous SNV	F->F	T->C	synonymous SNV	F->F	T->C	synonymous SNV	F->F
NC_012671.1	4588	nonstructural protein NS3	C->T	synonymous SNV	A->A	C->T	synonymous SNV	A->A	C->T	synonymous SNV	A->A
NC_012671.1	4591	nonstructural protein NS3	C->A	synonymous SNV	G->G	C->G	synonymous SNV	G->G	C->A	synonymous SNV	G->G
NC_012671.1	4599	nonstructural protein NS3	A->G	nonsynonymous SNV	K->R	A->G	nonsynonymous SNV	K->R	A->G	nonsynonymous SNV	K->R
NC_012671.1	4609	nonstructural protein NS3	--	--	--	T->C	synonymous SNV	V->V	T->C	synonymous SNV	V->V
NC_012671.1	4612	nonstructural protein NS3	C->T	synonymous SNV	F->F	C->T	synonymous SNV	F->F	C->T	synonymous SNV	F->F
NC_012671.1	4627	nonstructural protein NS3	T->C	synonymous SNV	H->H	T->C	synonymous SNV	H->H	T->C	synonymous SNV	H->H
NC_012671.1	4642	nonstructural protein NS3	T->C	synonymous SNV	A->A	T->C	synonymous SNV	A->A	T->C	synonymous SNV	A->A
NC_012671.1	4648	nonstructural protein NS3	C->A	synonymous SNV	V->V	C->T	synonymous SNV	V->V	C->T	synonymous SNV	V->V
NC_012671.1	4669	nonstructural protein NS3	T->C	synonymous SNV	V->V	--	--	--	--	--	--
NC_012671.1	4672	nonstructural protein NS3	T->A	synonymous SNV	R->R	T->A	synonymous SNV	R->R	T->A	synonymous SNV	R->R
NC_012671.1	4678	nonstructural protein NS3	C->T	synonymous SNV	H->H	C->T	synonymous SNV	H->H	C->T	synonymous SNV	H->H
NC_012671.1	4705	nonstructural protein NS3	G->A	synonymous SNV	A->A	G->A	synonymous SNV	A->A	G->A	synonymous SNV	A->A
NC_012671.1	4738	nonstructural protein NS3	A->G	synonymous SNV	S->S	A->G	synonymous SNV	S->S	A->G	synonymous SNV	S->S
NC_012671.1	4744	nonstructural protein NS3	G->A	synonymous SNV	E->E	G->A	synonymous SNV	E->E	G->A	synonymous SNV	E->E
NC_012671.1	4747	nonstructural protein NS3	A->C	synonymous SNV	A->A	A->C	synonymous SNV	A->A	A->C	synonymous SNV	A->A
NC_012671.1	4753	nonstructural protein NS3	T->C	synonymous SNV	V->V	T->C	synonymous SNV	V->V	T->C	synonymous SNV	V->V
NC_012671.1	4756	nonstructural protein NS3	T->C	synonymous SNV	I->I	T->C	synonymous SNV	I->I	--	--	--
NC_012671.1	4762	nonstructural protein NS3	C->T	synonymous SNV	R->R	C->T	synonymous SNV	R->R	C->T	synonymous SNV	R->R
NC_012671.1	4765	nonstructural protein NS3	--	--	--	--	--	--	G->T	synonymous SNV	V->V
NC_012671.1	4771	nonstructural protein NS3	A->G	synonymous SNV	E->E	A->G	synonymous SNV	E->E	A->G	synonymous SNV	E->E
NC_012671.1	4786	nonstructural protein NS3	A->G	synonymous SNV	V->V	A->G	synonymous SNV	V->V	A->G	synonymous SNV	V->V
NC_012671.1	4792	nonstructural protein NS3	C->T	synonymous SNV	C->C	C->T	synonymous SNV	C->C	C->T	synonymous SNV	C->C
NC_012671.1	4798	nonstructural protein NS3	G->A	synonymous SNV	R->R	G->A	synonymous SNV	R->R	G->A	synonymous SNV	R->R
NC_012671.1	4807	nonstructural protein NS3	G->A	synonymous SNV	T->T	G->A	synonymous SNV	T->T	G->A	synonymous SNV	T->T
NC_012671.1	4819	nonstructural protein NS3	A->G	synonymous SNV	K->K	A->G	synonymous SNV	K->K	A->G	synonymous SNV	K->K
NC_012671.1	4825	nonstructural protein NS3	T->C	synonymous SNV	N->N	T->C	synonymous SNV	N->N	T->C	synonymous SNV	N->N
NC_012671.1	4828	nonstructural protein NS3	T->C	synonymous SNV	G->G	T->C	synonymous SNV	G->G	T->C	synonymous SNV	G->G
NC_012671.1	4834	nonstructural protein NS3	T->C	synonymous SNV	T->T	T->C	synonymous SNV	T->T	T->C	synonymous SNV	T->T
NC_012671.1	4861	nonstructural protein NS3	A->G	synonymous SNV	G->G	A->G	synonymous SNV	G->G	A->G	synonymous SNV	G->G
NC_012671.1	4879	nonstructural protein NS3	C->T	synonymous SNV	S->S	C->T	synonymous SNV	S->S	C->T	synonymous SNV	S->S
NC_012671.1	4885	nonstructural protein NS3	--	--	--	C->T	synonymous SNV	I->I	C->T	synonymous SNV	I->I
NC_012671.1	4888	nonstructural protein NS3	T->C	synonymous SNV	H->H	T->C	synonymous SNV	H->H	T->C	synonymous SNV	H->H
NC_012671.1	4891	nonstructural protein NS3	T->G	synonymous SNV	S->S	T->G	synonymous SNV	S->S	T->G	synonymous SNV	S->S
NC_012671.1	4900	nonstructural protein NS3	C->T	synonymous SNV	G->G	C->T	synonymous SNV	G->G	C->T	synonymous SNV	G->G
NC_012671.1	4903	nonstructural protein NS3	G->A	synonymous SNV	R->R	G->A	synonymous SNV	R->R	G->A	synonymous SNV	R->R
NC_012671.1	4913	nonstructural protein NS3	T->C	synonymous SNV	L->L	T->C	synonymous SNV	L->L	T->C	synonymous SNV	L->L
NC_012671.1	4921	nonstructural protein NS3	C->T	synonymous SNV	G->G	C->T	synonymous SNV	G->G	C->T	synonymous SNV	G->G
NC_012671.1	4924	nonstructural protein NS3	T->C	synonymous SNV	Y->Y	T->C	synonymous SNV	Y->Y	T->C	synonymous SNV	Y->Y
NC_012671.1	4927	nonstructural protein NS3	C->T	synonymous SNV	G->G	C->T	synonymous SNV	G->G	C->T	synonymous SNV	G->G
NC_012671.1	4930	nonstructural protein NS3	--	--	--	--	--	--	C->T	synonymous SNV	F->F
NC_012671.1	4936	nonstructural protein NS3	T->C	synonymous SNV	I->I	T->C	synonymous SNV	I->I	T->C	synonymous SNV	I->I
NC_012671.1	4945	nonstructural protein NS3	A->G	synonymous SNV	E->E	A->G	synonymous SNV	E->E	A->G	synonymous SNV	E->E
NC_012671.1	4948	nonstructural protein NS3	C->T	synonymous SNV	Y->Y	C->T	synonymous SNV	Y->Y	C->T	synonymous SNV	Y->Y
NC_012671.1	4951	nonstructural protein NS3	T->C	synonymous SNV	F->F	T->C	synonymous SNV	F->F	T->C	synonymous SNV	F->F
NC_012671.1	4954	nonstructural protein NS3	T->C	synonymous SNV	S->S	T->C	synonymous SNV	S->S	T->C	synonymous SNV	S->S
NC_012671.1	4963	nonstructural protein NS3	A->G	synonymous SNV	T->T	A->G	synonymous SNV	T->T	A->G	synonymous SNV	T->T
NC_012671.1	4966	nonstructural protein NS3	T->C	synonymous SNV	S->S	T->C	synonymous SNV	S->S	T->C	synonymous SNV	S->S
NC_012671.1	4975	nonstructural protein NS3	T->C	synonymous SNV	V->V	T->C	synonymous SNV	V->V	T->C	synonymous SNV	V->V
NC_012671.1	4990	nonstructural protein NS3	A->G	synonymous SNV	E->E	A->G	synonymous SNV	E->E	A->G	synonymous SNV	E->E
NC_012671.1	4991	nonstructural protein NS3	A->G	nonsynonymous SNV	I->V	A->G	nonsynonymous SNV	I->V	A->G	nonsynonymous SNV	I->V
NC_012671.1	5002	nonstructural protein NS3	G->A	synonymous SNV	E->E	G->A	synonymous SNV	E->E	G->A	synonymous SNV	E->E
NC_012671.1	5008	nonstructural protein NS3	T->A	synonymous SNV	G->G	T->A	synonymous SNV	G->G	T->A	synonymous SNV	G->G
NC_012671.1	5011	nonstructural protein NS3	G->A	synonymous SNV	S->S	G->A	synonymous SNV	S->S	G->A	synonymous SNV	S->S
NC_012671.1	5012	nonstructural protein NS3	T->A	nonsynonymous SNV	S->T	T->A	nonsynonymous SNV	S->T	T->A	nonsynonymous SNV	S->T
NC_012671.1	5017	nonstructural protein NS3	A->G	synonymous SNV	R->R	A->G	synonymous SNV	R->R	A->G	synonymous SNV	R->R
NC_012671.1	5023	nonstructural protein NS3	T->C	synonymous SNV	F->F	T->C	synonymous SNV	F->F	T->C	synonymous SNV	F->F
NC_012671.1	5035	nonstructural protein NS3	C->T	synonymous SNV	H->H	C->T	synonymous SNV	H->H	C->T	synonymous SNV	H->H
NC_012671.1	5043	nonstructural protein NS3	G->A	nonsynonymous SNV	R->K	G->A	nonsynonymous SNV	R->K	G->A	nonsynonymous SNV	R->K
NC_012671.1	5059	nonstructural protein NS3	G->A	synonymous SNV	K->K	G->A	synonymous SNV	K->K	G->A	synonymous SNV	K->K
NC_012671.1	5068	nonstructural protein NS3	T->C	synonymous SNV	V->V	T->C	synonymous SNV	V->V	T->C	synonymous SNV	V->V
NC_012671.1	5071	nonstructural protein NS3	C->T	synonymous SNV	A->A	C->T	synonymous SNV	A->A	C->T	synonymous SNV	A->A
NC_012671.1	5092	nonstructural protein NS3	A->G	synonymous SNV	K->K	A->G	synonymous SNV	K->K	A->G	synonymous SNV	K->K
NC_012671.1	5095	nonstructural protein NS3	A->G	synonymous SNV	Q->Q	A->G	synonymous SNV	Q->Q	A->G	synonymous SNV	Q->Q
NC_012671.1	5098	nonstructural protein NS3	A->G	synonymous SNV	T->T	A->G	synonymous SNV	T->T	A->G	synonymous SNV	T->T
NC_012671.1	5101	nonstructural protein NS3	G->A	synonymous SNV	K->K	G->A	synonymous SNV	K->K	G->A	synonymous SNV	K->K
NC_012671.1	5105	nonstructural protein NS3	T->C	synonymous SNV	L->L	T->C	synonymous SNV	L->L	T->C	synonymous SNV	L->L
NC_012671.1	5107	nonstructural protein NS3	G->A	synonymous SNV	L->L	G->A	synonymous SNV	L->L	--	--	--
NC_012671.1	5113	nonstructural protein NS3	C->T	synonymous SNV	I->I	C->T	synonymous SNV	I->I	C->T	synonymous SNV	I->I
NC_012671.1	5116	nonstructural protein NS3	A->C	synonymous SNV	L->L	A->C	synonymous SNV	L->L	A->C	synonymous SNV	L->L
NC_012671.1	5134	nonstructural protein NS3	C->T	synonymous SNV	V->V	C->T	synonymous SNV	V->V	C->T	synonymous SNV	V->V
NC_012671.1	5146	nonstructural protein NS3	C->T	synonymous SNV	V->V	C->T	synonymous SNV	V->V	C->T	synonymous SNV	V->V
NC_012671.1	5155	nonstructural protein NS3	G->A	synonymous SNV	A->A	G->A	synonymous SNV	A->A	G->A	synonymous SNV	A->A
NC_012671.1	5176	nonstructural protein NS3	C->T	synonymous SNV	G->G	C->T	synonymous SNV	G->G	C->T	synonymous SNV	G->G
NC_012671.1	5185	nonstructural protein NS3	T->C	synonymous SNV	I->I	T->C	synonymous SNV	I->I	T->C	synonymous SNV	I->I
NC_012671.1	5188	nonstructural protein NS3	C->G	synonymous SNV	G->G	C->G	synonymous SNV	G->G	C->G	synonymous SNV	G->G
NC_012671.1	5191	nonstructural protein NS3	A->G	synonymous SNV	S->S	A->G	synonymous SNV	S->S	A->G	synonymous SNV	S->S
NC_012671.1	5194	nonstructural protein NS3	--	--	--	T->C	synonymous SNV	N->N	--	--	--
NC_012671.1	5197	nonstructural protein NS3	A->G	synonymous SNV	L->L	A->G	synonymous SNV	L->L	A->G	synonymous SNV	L->L
NC_012671.1	5200	nonstructural protein NS3	C->T	synonymous SNV	A->A	C->T	synonymous SNV	A->A	C->T	synonymous SNV	A->A
NC_012671.1	5218	nonstructural protein NS3	--	--	--	A->G	synonymous SNV	A->A	--	--	--
NC_012671.1	5221	nonstructural protein NS3	C->T	synonymous SNV	V->V	C->T	synonymous SNV	V->V	C->T	synonymous SNV	V->V
NC_012671.1	5227	nonstructural protein NS3	A->G	synonymous SNV	V->V	A->G	synonymous SNV	V->V	A->G	synonymous SNV	V->V
NC_012671.1	5233	nonstructural protein NS3	C->T	synonymous SNV	C->C	C->T	synonymous SNV	C->C	C->T	synonymous SNV	C->C
NC_012671.1	5245	nonstructural protein NS3	A->G	synonymous SNV	L->L	A->G	synonymous SNV	L->L	A->G	synonymous SNV	L->L
NC_012671.1	5263	nonstructural protein NS3	G->A	synonymous SNV	E->E	G->A	synonymous SNV	E->E	G->A	synonymous SNV	E->E
NC_012671.1	5266	nonstructural protein NS3	A->G	synonymous SNV	K->K	A->G	synonymous SNV	K->K	A->G	synonymous SNV	K->K
NC_012671.1	5275	nonstructural protein NS3	C->T	synonymous SNV	D->D	C->T	synonymous SNV	D->D	C->T	synonymous SNV	D->D
NC_012671.1	5281	nonstructural protein NS3	C->A	synonymous SNV	I->I	C->A	synonymous SNV	I->I	C->A	synonymous SNV	I->I
NC_012671.1	5283	nonstructural protein NS3	A->G	nonsynonymous SNV	K->R	A->G	nonsynonymous SNV	K->R	A->G	nonsynonymous SNV	K->R
NC_012671.1	5293	nonstructural protein NS3	G->A	synonymous SNV	K->K	G->A	synonymous SNV	K->K	--	--	--
NC_012671.1	5335	nonstructural protein NS3	T->A	synonymous SNV	I->I	T->A	synonymous SNV	I->I	T->A	synonymous SNV	I->I
NC_012671.1	5350	nonstructural protein NS3	C->T	synonymous SNV	I->I	C->T	synonymous SNV	I->I	C->T	synonymous SNV	I->I
NC_012671.1	5359	nonstructural protein NS3	C->T	synonymous SNV	Y->Y	C->T	synonymous SNV	Y->Y	C->T	synonymous SNV	Y->Y
NC_012671.1	5362	nonstructural protein NS3	T->C	synonymous SNV	H->H	T->C	synonymous SNV	H->H	T->C	synonymous SNV	H->H
NC_012671.1	5365	nonstructural protein NS3	--	--	--	--	--	--	C->T	synonymous SNV	N->N
NC_012671.1	5377	nonstructural protein NS3	C->T	synonymous SNV	V->V	C->T	synonymous SNV	V->V	C->T	synonymous SNV	V->V
NC_012671.1	5386	nonstructural protein NS3	T->A	synonymous SNV	T->T	T->A	synonymous SNV	T->T	T->A	synonymous SNV	T->T
NC_012671.1	5395	nonstructural protein NS3	C->T	synonymous SNV	S->S	C->T	synonymous SNV	S->S	C->T	synonymous SNV	S->S
NC_012671.1	5404	nonstructural protein NS3	C->T	synonymous SNV	P->P	C->T	synonymous SNV	P->P	C->T	synonymous SNV	P->P
NC_012671.1	5407	nonstructural protein NS3	C->A	synonymous SNV	P->P	C->A	synonymous SNV	P->P	C->A	synonymous SNV	P->P
NC_012671.1	5424	nonstructural protein NS3	A->G	nonsynonymous SNV	N->S	A->G	nonsynonymous SNV	N->S	A->G	nonsynonymous SNV	N->S
NC_012671.1	5428	nonstructural protein NS3	C->A	synonymous SNV	G->G	C->A	synonymous SNV	G->G	C->A	synonymous SNV	G->G
NC_012671.1	5434	nonstructural protein NS3	T->C	synonymous SNV	N->N	--	--	--	--	--	--
NC_012671.1	5443	nonstructural protein NS3	C->T	synonymous SNV	I->I	C->T	synonymous SNV	I->I	C->T	synonymous SNV	I->I
NC_012671.1	5445	nonstructural protein NS3	A->G	nonsynonymous SNV	Q->R	A->G	nonsynonymous SNV	Q->R	A->G	nonsynonymous SNV	Q->R
NC_012671.1	5446	nonstructural protein NS3	G->A	synonymous SNV	Q->Q	G->A	synonymous SNV	Q->Q	G->A	synonymous SNV	Q->Q
NC_012671.1	5450	nonstructural protein NS3	G->A	nonsynonymous SNV	V->I	G->A	nonsynonymous SNV	V->I	G->A	nonsynonymous SNV	V->I
NC_012671.1	5452	nonstructural protein NS3	C->T	synonymous SNV	V->V	C->T	synonymous SNV	V->V	C->T	synonymous SNV	V->V
NC_012671.1	5464	nonstructural protein NS3	C->T	synonymous SNV	F->F	C->T	synonymous SNV	F->F	C->T	synonymous SNV	F->F
NC_012671.1	5467	nonstructural protein NS3	C->T	synonymous SNV	P->P	C->T	synonymous SNV	P->P	C->T	synonymous SNV	P->P
NC_012671.1	5476	nonstructural protein NS3	A->T	synonymous SNV	I->I	A->C	synonymous SNV	I->I	A->T	synonymous SNV	I->I
NC_012671.1	5482	nonstructural protein NS3	G->A	synonymous SNV	A->A	G->A	synonymous SNV	A->A	G->A	synonymous SNV	A->A
NC_012671.1	5483	nonstructural protein NS3	G->A	nonsynonymous SNV	A->T	G->A	nonsynonymous SNV	A->T	G->A	nonsynonymous SNV	A->T
NC_012671.1	5485	nonstructural protein NS3	A->G	synonymous SNV	A->A	A->G	synonymous SNV	A->A	A->G	synonymous SNV	A->A
NC_012671.1	5491	nonstructural protein NS3	C->T	synonymous SNV	I->I	C->T	synonymous SNV	I->I	C->T	synonymous SNV	I->I
NC_012671.1	5518	nonstructural protein NS3	C->T	synonymous SNV	I->I	C->T	synonymous SNV	I->I	C->T	synonymous SNV	I->I
NC_012671.1	5521	nonstructural protein NS3	G->C	synonymous SNV	V->V	G->C	synonymous SNV	V->V	G->C	synonymous SNV	V->V
NC_012671.1	5527	nonstructural protein NS3	T->A	synonymous SNV	V->V	T->A	synonymous SNV	V->V	T->A	synonymous SNV	V->V
NC_012671.1	5533	nonstructural protein NS3	A->G	synonymous SNV	T->T	A->G	synonymous SNV	T->T	A->G	synonymous SNV	T->T
NC_012671.1	5539	nonstructural protein NS3	C->T	synonymous SNV	H->H	C->T	synonymous SNV	H->H	C->T	synonymous SNV	H->H
NC_012671.1	5551	nonstructural protein NS3	T->C	synonymous SNV	S->S	T->C	synonymous SNV	S->S	T->C	synonymous SNV	S->S
NC_012671.1	5557	nonstructural protein NS3	G->A	synonymous SNV	A->A	G->A	synonymous SNV	A->A	G->A	synonymous SNV	A->A
NC_012671.1	5581	nonstructural protein NS3	A->G	synonymous SNV	L->L	A->G	synonymous SNV	L->L	A->G	synonymous SNV	L->L
NC_012671.1	5584	nonstructural protein NS3	G->A	synonymous SNV	T->T	G->A	synonymous SNV	T->T	G->A	synonymous SNV	T->T
NC_012671.1	5593	nonstructural protein NS3	T->G	synonymous SNV	T->T	T->G	synonymous SNV	T->T	T->G	synonymous SNV	T->T
NC_012671.1	5596	nonstructural protein NS3	C->T	synonymous SNV	F->F	C->T	synonymous SNV	F->F	C->T	synonymous SNV	F->F
NC_012671.1	5605	nonstructural protein NS3	C->T	synonymous SNV	A->A	C->T	synonymous SNV	A->A	C->T	synonymous SNV	A->A
NC_012671.1	5608	nonstructural protein NS3	--	--	--	C->T	synonymous SNV	I->I	--	--	--
NC_012671.1	5614	nonstructural protein NS3	A->G	synonymous SNV	K->K	A->G	synonymous SNV	K->K	A->G	synonymous SNV	K->K
NC_012671.1	5617	nonstructural protein NS3	G->T	synonymous SNV	A->A	G->T	synonymous SNV	A->A	G->T	synonymous SNV	A->A
NC_012671.1	5626	nonstructural protein NS3	G->A	synonymous SNV	P->P	G->A	synonymous SNV	P->P	G->A	synonymous SNV	P->P
NC_012671.1	5653	nonstructural protein NS3	T->C	synonymous SNV	D->D	T->C	synonymous SNV	D->D	T->C	synonymous SNV	D->D
NC_012671.1	5659	nonstructural protein NS3	C->T	synonymous SNV	S->S	C->T	synonymous SNV	S->S	C->T	synonymous SNV	S->S
NC_012671.1	5674	nonstructural protein NS3	T->C	synonymous SNV	N->N	T->C	synonymous SNV	N->N	T->C	synonymous SNV	N->N
NC_012671.1	5680	nonstructural protein NS3	A->G	synonymous SNV	G->G	A->G	synonymous SNV	G->G	A->G	synonymous SNV	G->G
NC_012671.1	5683	nonstructural protein NS3	G->T	synonymous SNV	V->V	G->T	synonymous SNV	V->V	G->T	synonymous SNV	V->V
NC_012671.1	5695	nonstructural protein NS3	T->C	synonymous SNV	I->I	T->C	synonymous SNV	I->I	T->C	synonymous SNV	I->I
NC_012671.1	5701	nonstructural protein NS3	G->A	synonymous SNV	T->T	G->A	synonymous SNV	T->T	G->A	synonymous SNV	T->T
NC_012671.1	5707	nonstructural protein NS3	A->T	synonymous SNV	I->I	A->T	synonymous SNV	I->I	A->T	synonymous SNV	I->I
NC_012671.1	5761	nonstructural protein NS3	C->T	synonymous SNV	I->I	C->T	synonymous SNV	I->I	C->T	synonymous SNV	I->I
NC_012671.1	5773	nonstructural protein NS3	G->A	synonymous SNV	S->S	G->A	synonymous SNV	S->S	G->A	synonymous SNV	S->S
NC_012671.1	5776	nonstructural protein NS3	A->T	synonymous SNV	A->A	A->T	synonymous SNV	A->A	A->T	synonymous SNV	A->A
NC_012671.1	5794	nonstructural protein NS3	A->G	synonymous SNV	R->R	A->G	synonymous SNV	R->R	A->G	synonymous SNV	R->R
NC_012671.1	5803	nonstructural protein NS3	G->A	synonymous SNV	R->R	G->A	synonymous SNV	R->R	G->A	synonymous SNV	R->R
NC_012671.1	5815	nonstructural protein NS3	G->A	synonymous SNV	G->G	G->A	synonymous SNV	G->G	G->A	synonymous SNV	G->G
NC_012671.1	5833	nonstructural protein NS3	--	--	--	--	--	--	C->T	synonymous SNV	I->I
NC_012671.1	5842	nonstructural protein NS3	G->A	synonymous SNV	E->E	G->A	synonymous SNV	E->E	G->A	synonymous SNV	E->E
NC_012671.1	5845	nonstructural protein NS3	T->C	synonymous SNV	L->L	T->C	synonymous SNV	L->L	T->C	synonymous SNV	L->L
NC_012671.1	5848	nonstructural protein NS3	A->G	synonymous SNV	E->E	A->G	synonymous SNV	E->E	A->G	synonymous SNV	E->E
NC_012671.1	5851	nonstructural protein NS3	T->C	synonymous SNV	H->H	T->C	synonymous SNV	H->H	T->C	synonymous SNV	H->H
NC_012671.1	5854	nonstructural protein NS3	G->A	synonymous SNV	E->E	--	--	--	--	--	--
NC_012671.1	5858	nonstructural protein NS3	G->A	nonsynonymous SNV	A->T	G->A	nonsynonymous SNV	A->T	G->A	nonsynonymous SNV	A->T
NC_012671.1	5881	nonstructural protein NS3	G->A	synonymous SNV	E->E	G->A	synonymous SNV	E->E	G->A	synonymous SNV	E->E
NC_012671.1	5914	nonstructural protein NS3	G->A	synonymous SNV	G->G	G->A	synonymous SNV	G->G	G->A	synonymous SNV	G->G
NC_012671.1	5926	nonstructural protein NS3	A->G	synonymous SNV	E->E	A->G	synonymous SNV	E->E	A->G	synonymous SNV	E->E
NC_012671.1	5932	nonstructural protein NS3	A->T	synonymous SNV	A->A	A->T	synonymous SNV	A->A	A->T	synonymous SNV	A->A
NC_012671.1	5935	nonstructural protein NS3	G->A	synonymous SNV	E->E	G->A	synonymous SNV	E->E	G->A	synonymous SNV	E->E
NC_012671.1	5937	nonstructural protein NS3	A->T	nonsynonymous SNV	Y->F	A->T	nonsynonymous SNV	Y->F	A->T	nonsynonymous SNV	Y->F
NC_012671.1	5941	nonstructural protein NS3	T->C	synonymous SNV	F->F	T->C	synonymous SNV	F->F	T->C	synonymous SNV	F->F
NC_012671.1	5956	nonstructural protein NS3	--	--	--	C->T	synonymous SNV	H->H	C->T	synonymous SNV	H->H
NC_012671.1	5958	nonstructural protein NS3	A->T	nonsynonymous SNV	Y->F	A->T	nonsynonymous SNV	Y->F	A->T	nonsynonymous SNV	Y->F
NC_012671.1	5963	nonstructural protein NS3	C->T	nonsynonymous SNV	L->F	C->T	nonsynonymous SNV	L->F	C->T	nonsynonymous SNV	L->F
NC_012671.1	5965	nonstructural protein NS3	T->G	synonymous SNV	L->L	T->G	synonymous SNV	L->L	T->G	synonymous SNV	L->L
NC_012671.1	5968	nonstructural protein NS3	A->G	synonymous SNV	E->E	A->G	synonymous SNV	E->E	A->G	synonymous SNV	E->E
NC_012671.1	5971	nonstructural protein NS3	A->G	synonymous SNV	E->E	A->G	synonymous SNV	E->E	A->G	synonymous SNV	E->E
NC_012671.1	5974	nonstructural protein NS3	G->A	synonymous SNV	K->K	G->A	synonymous SNV	K->K	G->A	synonymous SNV	K->K
NC_012671.1	5983	nonstructural protein NS3	A->G	synonymous SNV	T->T	A->G	synonymous SNV	T->T	A->G	synonymous SNV	T->T
NC_012671.1	5989	nonstructural protein NS3	T->C	synonymous SNV	F->F	T->C	synonymous SNV	F->F	T->C	synonymous SNV	F->F
NC_012671.1	6013	nonstructural protein NS3	T->A	synonymous SNV	I->I	T->A	synonymous SNV	I->I	T->A	synonymous SNV	I->I
NC_012671.1	6019	nonstructural protein NS3	C->T	synonymous SNV	I->I	C->T	synonymous SNV	I->I	C->T	synonymous SNV	I->I
NC_012671.1	6025	nonstructural protein NS3	C->A	synonymous SNV	L->L	C->A	synonymous SNV	L->L	C->A	synonymous SNV	L->L
NC_012671.1	6028	nonstructural protein NS3	G->T	synonymous SNV	A->A	G->C	synonymous SNV	A->A	G->C	synonymous SNV	A->A
NC_012671.1	6046	nonstructural protein NS3	T->C	synonymous SNV	A->A	T->C	synonymous SNV	A->A	T->C	synonymous SNV	A->A
NC_012671.1	6052	nonstructural protein NS3	T->C	synonymous SNV	D->D	T->C	synonymous SNV	D->D	T->C	synonymous SNV	D->D
NC_012671.1	6058	nonstructural protein NS3	--	--	--	--	--	--	T->C	synonymous SNV	R->R
NC_012671.1	6068	nonstructural protein NS3	T->C	synonymous SNV	L->L	--	--	--	T->C	synonymous SNV	L->L
NC_012671.1	6079	nonstructural protein NS3	G->A	synonymous SNV	G->G	G->A	synonymous SNV	G->G	G->A	synonymous SNV	G->G
NC_012671.1	6082	nonstructural protein NS3	A->T	synonymous SNV	P->P	A->T	synonymous SNV	P->P	A->T	synonymous SNV	P->P
NC_012671.1	6083	nonstructural protein NS3	C->G	nonsynonymous SNV	Q->E	C->G	nonsynonymous SNV	Q->E	C->G	nonsynonymous SNV	Q->E
NC_012671.1	6085	nonstructural protein NS3	G->C	nonsynonymous SNV	Q->H	G->C	nonsynonymous SNV	Q->H	G->C	nonsynonymous SNV	Q->H
NC_012671.1	6103	nonstructural protein NS3	C->T	synonymous SNV	I->I	C->T	synonymous SNV	I->I	C->T	synonymous SNV	I->I
NC_012671.1	6115	nonstructural protein NS3	A->G	synonymous SNV	A->A	A->G	synonymous SNV	A->A	A->G	synonymous SNV	A->A
NC_012671.1	6118	nonstructural protein NS3	G->A	synonymous SNV	G->G	G->A	synonymous SNV	G->G	G->A	synonymous SNV	G->G
NC_012671.1	6127	nonstructural protein NS3	G->A	synonymous SNV	A->A	G->A	synonymous SNV	A->A	G->A	synonymous SNV	A->A
NC_012671.1	6136	nonstructural protein NS3	C->T	synonymous SNV	P->P	C->T	synonymous SNV	P->P	C->T	synonymous SNV	P->P
NC_012671.1	6157	nonstructural protein NS3	T->C	synonymous SNV	F->F	T->C	synonymous SNV	F->F	T->C	synonymous SNV	F->F
NC_012671.1	6172	nonstructural protein NS3	A->G	synonymous SNV	E->E	A->G	synonymous SNV	E->E	A->G	synonymous SNV	E->E
NC_012671.1	6175	nonstructural protein NS3	G->T	synonymous SNV	L->L	G->T	synonymous SNV	L->L	G->T	synonymous SNV	L->L
NC_012671.1	6178	nonstructural protein NS3	A->G	synonymous SNV	E->E	A->G	synonymous SNV	E->E	A->G	synonymous SNV	E->E
NC_012671.1	6187	nonstructural protein NS3	G->A	synonymous SNV	T->T	G->A	synonymous SNV	T->T	G->A	synonymous SNV	T->T
NC_012671.1	6190	nonstructural protein NS3	A->G	synonymous SNV	K->K	A->G	synonymous SNV	K->K	A->G	synonymous SNV	K->K
NC_012671.1	6196	nonstructural protein NS3	A->G	synonymous SNV	S->S	A->G	synonymous SNV	S->S	A->G	synonymous SNV	S->S
NC_012671.1	6217	nonstructural protein NS4A	C->T	synonymous SNV	S->S	C->T	synonymous SNV	S->S	C->T	synonymous SNV	S->S
NC_012671.1	6221	nonstructural protein NS4A	--	--	--	--	--	--	C->T	nonsynonymous SNV	L->F
NC_012671.1	6226	nonstructural protein NS4A	T->C	synonymous SNV	N->N	T->C	synonymous SNV	N->N	T->C	synonymous SNV	N->N
NC_012671.1	6235	nonstructural protein NS4A	C->T	synonymous SNV	V->V	C->T	synonymous SNV	V->V	C->T	synonymous SNV	V->V
NC_012671.1	6238	nonstructural protein NS4A	--	--	--	C->T	synonymous SNV	L->L	--	--	--
NC_012671.1	6247	nonstructural protein NS4A	T->C	synonymous SNV	A->A	T->C	synonymous SNV	A->A	T->C	synonymous SNV	A->A
NC_012671.1	6250	nonstructural protein NS4A	T->C	synonymous SNV	H->H	T->C	synonymous SNV	H->H	T->C	synonymous SNV	H->H
NC_012671.1	6256	nonstructural protein NS4A	G->A	synonymous SNV	L->L	G->A	synonymous SNV	L->L	G->A	synonymous SNV	L->L
NC_012671.1	6259	nonstructural protein NS4A	T->C	synonymous SNV	Y->Y	T->C	synonymous SNV	Y->Y	T->C	synonymous SNV	Y->Y
NC_012671.1	6265	nonstructural protein NS4A	G->C	synonymous SNV	A->A	G->C	synonymous SNV	A->A	G->C	synonymous SNV	A->A
NC_012671.1	6266	nonstructural protein NS4A	T->C	synonymous SNV	L->L	T->C	synonymous SNV	L->L	T->C	synonymous SNV	L->L
NC_012671.1	6268	nonstructural protein NS4A	G->A	synonymous SNV	L->L	G->A	synonymous SNV	L->L	G->A	synonymous SNV	L->L
NC_012671.1	6271	nonstructural protein NS4A	C->T	synonymous SNV	T->T	C->T	synonymous SNV	T->T	C->T	synonymous SNV	T->T
NC_012671.1	6286	nonstructural protein NS4A	--	--	--	A->G	synonymous SNV	E->E	A->G	synonymous SNV	E->E
NC_012671.1	6292	nonstructural protein NS4A	C->T	synonymous SNV	L->L	C->T	synonymous SNV	L->L	C->T	synonymous SNV	L->L
NC_012671.1	6304	nonstructural protein NS4A	--	--	--	T->C	synonymous SNV	F->F	T->C	synonymous SNV	F->F
NC_012671.1	6307	nonstructural protein NS4A	C->A	synonymous SNV	R->R	C->A	synonymous SNV	R->R	C->A	synonymous SNV	R->R
NC_012671.1	6310	nonstructural protein NS4A	C->A	nonsynonymous SNV	D->E	C->G	nonsynonymous SNV	D->E	C->G	nonsynonymous SNV	D->E
NC_012671.1	6319	nonstructural protein NS4A	A->G	synonymous SNV	E->E	A->G	synonymous SNV	E->E	A->G	synonymous SNV	E->E
NC_012671.1	6323	nonstructural protein NS4A	C->T	synonymous SNV	L->L	C->T	synonymous SNV	L->L	C->T	synonymous SNV	L->L
NC_012671.1	6328	nonstructural protein NS4A	T->C	synonymous SNV	H->H	T->C	synonymous SNV	H->H	T->C	synonymous SNV	H->H
NC_012671.1	6329	nonstructural protein NS4A	G->A	nonsynonymous SNV	V->I	G->A	nonsynonymous SNV	V->I	G->A	nonsynonymous SNV	V->I
NC_012671.1	6338	nonstructural protein NS4A	A->G	nonsynonymous SNV	N->D	A->G	nonsynonymous SNV	N->D	A->G	nonsynonymous SNV	N->D
NC_012671.1	6340	nonstructural protein NS4A	T->C	synonymous SNV	N->N	T->C	synonymous SNV	N->N	T->C	synonymous SNV	N->N
NC_012671.1	6352	nonstructural protein NS4A	T->C	synonymous SNV	P->P	T->C	synonymous SNV	P->P	T->C	synonymous SNV	P->P
NC_012671.1	6355	nonstructural protein NS4A	C->T	synonymous SNV	Y->Y	C->T	synonymous SNV	Y->Y	C->T	synonymous SNV	Y->Y
NC_012671.1	6358	nonstructural protein NS4A	C->T	synonymous SNV	V->V	C->T	synonymous SNV	V->V	C->T	synonymous SNV	V->V
NC_012671.1	6364	nonstructural protein NS4A	T->C	synonymous SNV	D->D	T->C	synonymous SNV	D->D	T->C	synonymous SNV	D->D
NC_012671.1	6376	nonstructural protein NS4A	G->A	synonymous SNV	G->G	G->A	synonymous SNV	G->G	G->A	synonymous SNV	G->G
NC_012671.1	6382	nonstructural protein NS4A	T->C	synonymous SNV	S->S	T->C	synonymous SNV	S->S	T->C	synonymous SNV	S->S
NC_012671.1	6383	nonstructural protein NS4A	C->T	synonymous SNV	L->L	C->T	synonymous SNV	L->L	C->T	synonymous SNV	L->L
NC_012671.1	6400	nonstructural protein NS4A	A->G	synonymous SNV	A->A	A->G	synonymous SNV	A->A	A->G	synonymous SNV	A->A
NC_012671.1	6403	nonstructural protein NS4A	C->T	synonymous SNV	V->V	C->T	synonymous SNV	V->V	C->T	synonymous SNV	V->V
NC_012671.1	6412	nonstructural protein NS4A	G->A	synonymous SNV	G->G	G->A	synonymous SNV	G->G	G->A	synonymous SNV	G->G
NC_012671.1	6415	nonstructural protein NS4A	C->T	synonymous SNV	A->A	C->T	synonymous SNV	A->A	C->T	synonymous SNV	A->A
NC_012671.1	6417	nonstructural protein NS4A	C->T	nonsynonymous SNV	A->V	C->T	nonsynonymous SNV	A->V	C->T	nonsynonymous SNV	A->V
NC_012671.1	6418	nonstructural protein NS4A	C->T	synonymous SNV	A->A	C->T	synonymous SNV	A->A	C->T	synonymous SNV	A->A
NC_012671.1	6421	nonstructural protein NS4A	C->T	synonymous SNV	A->A	C->T	synonymous SNV	A->A	C->T	synonymous SNV	A->A
NC_012671.1	6424	nonstructural protein NS4A	T->C	synonymous SNV	S->S	T->C	synonymous SNV	S->S	T->C	synonymous SNV	S->S
NC_012671.1	6427	nonstructural protein NS4A	G->T	synonymous SNV	T->T	G->T	synonymous SNV	T->T	G->T	synonymous SNV	T->T
NC_012671.1	6428	nonstructural protein NS4A	A->G	nonsynonymous SNV	I->V	A->G	nonsynonymous SNV	I->V	A->G	nonsynonymous SNV	I->V
NC_012671.1	6431	nonstructural protein NS4A	C->T	synonymous SNV	L->L	C->T	synonymous SNV	L->L	C->T	synonymous SNV	L->L
NC_012671.1	6434	nonstructural protein NS4A	C->T	synonymous SNV	L->L	C->T	synonymous SNV	L->L	C->T	synonymous SNV	L->L
NC_012671.1	6446	nonstructural protein NS4A	G->A	nonsynonymous SNV	V->I	G->A	nonsynonymous SNV	V->I	G->A	nonsynonymous SNV	V->I
NC_012671.1	6448	nonstructural protein NS4A	T->C	synonymous SNV	V->V	T->C	synonymous SNV	V->V	T->C	synonymous SNV	V->V
NC_012671.1	6463	nonstructural protein NS4A	A->C	synonymous SNV	I->I	A->C	synonymous SNV	I->I	A->C	synonymous SNV	I->I
NC_012671.1	6465	nonstructural protein NS4A	T->C	nonsynonymous SNV	V->A	T->C	nonsynonymous SNV	V->A	T->C	nonsynonymous SNV	V->A
NC_012671.1	6469	nonstructural protein NS4A	C->T	synonymous SNV	C->C	C->T	synonymous SNV	C->C	C->T	synonymous SNV	C->C
NC_012671.1	6488	nonstructural protein NS4A	C->T	nonsynonymous SNV	P->S	C->T	nonsynonymous SNV	P->S	C->T	nonsynonymous SNV	P->S
NC_012671.1	6498	nonstructural protein NS4A	--	--	--	C->A	nonsynonymous SNV	P->Q	--	--	--
NC_012671.1	6505	nonstructural protein NS4A	C->T	synonymous SNV	S->S	C->T	synonymous SNV	S->S	C->T	synonymous SNV	S->S
NC_012671.1	6535	nonstructural protein NS4A	A->G	synonymous SNV	Q->Q	A->G	synonymous SNV	Q->Q	A->G	synonymous SNV	Q->Q
NC_012671.1	6550	nonstructural protein NS4A	A->G	synonymous SNV	Q->Q	A->G	synonymous SNV	Q->Q	A->G	synonymous SNV	Q->Q
NC_012671.1	6568	nonstructural protein NS4A	C->T	synonymous SNV	I->I	C->T	synonymous SNV	I->I	C->T	synonymous SNV	I->I
NC_012671.1	6589	nonstructural protein NS4A	G->T	synonymous SNV	A->A	G->T	synonymous SNV	A->A	G->T	synonymous SNV	A->A
NC_012671.1	6593	nonstructural protein NS4A	C->T	synonymous SNV	L->L	C->T	synonymous SNV	L->L	C->T	synonymous SNV	L->L
NC_012671.1	6595	nonstructural protein NS4A	G->A	synonymous SNV	L->L	G->A	synonymous SNV	L->L	--	--	--
NC_012671.1	6601	nonstructural protein NS4A	C->A	synonymous SNV	G->G	C->A	synonymous SNV	G->G	C->A	synonymous SNV	G->G
NC_012671.1	6610	nonstructural protein NS4A	G->A	synonymous SNV	P->P	G->A	synonymous SNV	P->P	G->A	synonymous SNV	P->P
NC_012671.1	6613	nonstructural protein NS4A	T->G	synonymous SNV	V->V	T->G	synonymous SNV	V->V	T->G	synonymous SNV	V->V
NC_012671.1	6616	nonstructural protein NS4A	C->T	synonymous SNV	F->F	C->T	synonymous SNV	F->F	C->T	synonymous SNV	F->F
NC_012671.1	6619	nonstructural protein NS4A	C->T	synonymous SNV	V->V	C->T	synonymous SNV	V->V	C->T	synonymous SNV	V->V
NC_012671.1	6637	nonstructural protein NS4A	A->G	synonymous SNV	G->G	A->G	synonymous SNV	G->G	A->G	synonymous SNV	G->G
NC_012671.1	6643	nonstructural protein NS4A	C->T	synonymous SNV	F->F	C->T	synonymous SNV	F->F	C->T	synonymous SNV	F->F
NC_012671.1	6658	nonstructural protein NS4A	T->C	synonymous SNV	V->V	T->C	synonymous SNV	V->V	T->C	synonymous SNV	V->V
NC_012671.1	6661	nonstructural protein NS4A	T->C	synonymous SNV	N->N	T->C	synonymous SNV	N->N	T->C	synonymous SNV	N->N
NC_012671.1	6664	nonstructural protein NS4A	G->A	synonymous SNV	A->A	G->A	synonymous SNV	A->A	G->A	synonymous SNV	A->A
NC_012671.1	6673	nonstructural protein NS4A	T->C	synonymous SNV	V->V	T->C	synonymous SNV	V->V	T->C	synonymous SNV	V->V
NC_012671.1	6676	nonstructural protein NS4A	T->C	synonymous SNV	H->H	--	--	--	--	--	--
NC_012671.1	6688	protein 2K	A->G	synonymous SNV	T->T	--	--	--	A->G	synonymous SNV	T->T
NC_012671.1	6700	protein 2K	T->C	synonymous SNV	I->I	T->C	synonymous SNV	I->I	T->C	synonymous SNV	I->I
NC_012671.1	6703	protein 2K	C->T	synonymous SNV	T->T	C->T	synonymous SNV	T->T	C->T	synonymous SNV	T->T
NC_012671.1	6709	protein 2K	C->T	synonymous SNV	I->I	C->T	synonymous SNV	I->I	C->T	synonymous SNV	I->I
NC_012671.1	6715	protein 2K	C->T	synonymous SNV	I->I	C->T	synonymous SNV	I->I	C->T	synonymous SNV	I->I
NC_012671.1	6724	protein 2K	C->T	synonymous SNV	C->C	C->T	synonymous SNV	C->C	C->T	synonymous SNV	C->C
NC_012671.1	6725	protein 2K	T->G	nonsynonymous SNV	L->V	T->G	nonsynonymous SNV	L->V	T->G	nonsynonymous SNV	L->V
NC_012671.1	6763	nonstructural protein NS4B	A->G	synonymous SNV	L->L	A->G	synonymous SNV	L->L	A->G	synonymous SNV	L->L
NC_012671.1	6769	nonstructural protein NS4B	--	--	--	A->G	synonymous SNV	P->P	A->T	synonymous SNV	P->P
NC_012671.1	6784	nonstructural protein NS4B	T->C	synonymous SNV	D->D	T->C	synonymous SNV	D->D	T->C	synonymous SNV	D->D
NC_012671.1	6785	nonstructural protein NS4B	C->T	synonymous SNV	L->L	C->T	synonymous SNV	L->L	C->T	synonymous SNV	L->L
NC_012671.1	6790	nonstructural protein NS4B	C->T	synonymous SNV	T->T	C->T	synonymous SNV	T->T	C->T	synonymous SNV	T->T
NC_012671.1	6794	nonstructural protein NS4B	C->T	synonymous SNV	L->L	C->T	synonymous SNV	L->L	C->T	synonymous SNV	L->L
NC_012671.1	6796	nonstructural protein NS4B	A->G	synonymous SNV	L->L	A->G	synonymous SNV	L->L	A->G	synonymous SNV	L->L
NC_012671.1	6799	nonstructural protein NS4B	C->T	synonymous SNV	T->T	C->T	synonymous SNV	T->T	C->T	synonymous SNV	T->T
NC_012671.1	6805	nonstructural protein NS4B	T->C	synonymous SNV	Y->Y	T->C	synonymous SNV	Y->Y	T->C	synonymous SNV	Y->Y
NC_012671.1	6815	nonstructural protein NS4B	C->A	synonymous SNV	R->R	C->A	synonymous SNV	R->R	C->A	synonymous SNV	R->R
NC_012671.1	6823	nonstructural protein NS4B	T->C	synonymous SNV	P->P	T->C	synonymous SNV	P->P	T->C	synonymous SNV	P->P
NC_012671.1	6825	nonstructural protein NS4B	C->T	nonsynonymous SNV	A->V	C->T	nonsynonymous SNV	A->V	C->T	nonsynonymous SNV	A->V
NC_012671.1	6828	nonstructural protein NS4B	--	--	--	C->T	nonsynonymous SNV	A->V	C->T	nonsynonymous SNV	A->V
NC_012671.1	6829	nonstructural protein NS4B	G->T	synonymous SNV	A->A	G->T	synonymous SNV	A->A	G->T	synonymous SNV	A->A
NC_012671.1	6838	nonstructural protein NS4B	T->A	synonymous SNV	G->G	T->A	synonymous SNV	G->G	T->A	synonymous SNV	G->G
NC_012671.1	6841	nonstructural protein NS4B	T->C	synonymous SNV	V->V	T->C	synonymous SNV	V->V	T->C	synonymous SNV	V->V
NC_012671.1	6844	nonstructural protein NS4B	T->G	synonymous SNV	P->P	--	--	--	--	--	--
NC_012671.1	6847	nonstructural protein NS4B	--	--	--	C->T	synonymous SNV	R->R	C->T	synonymous SNV	R->R
NC_012671.1	6850	nonstructural protein NS4B	A->G	synonymous SNV	A->A	A->G	synonymous SNV	A->A	A->G	synonymous SNV	A->A
NC_012671.1	6853	nonstructural protein NS4B	A->G	synonymous SNV	P->P	A->G	synonymous SNV	P->P	A->G	synonymous SNV	P->P
NC_012671.1	6886	nonstructural protein NS4B	T->C	synonymous SNV	S->S	T->C	synonymous SNV	S->S	T->C	synonymous SNV	S->S
NC_012671.1	6899	nonstructural protein NS4B	T->C	synonymous SNV	L->L	T->C	synonymous SNV	L->L	T->C	synonymous SNV	L->L
NC_012671.1	6907	nonstructural protein NS4B	A->G	synonymous SNV	V->V	A->G	synonymous SNV	V->V	A->G	synonymous SNV	V->V
NC_012671.1	6919	nonstructural protein NS4B	T->C	synonymous SNV	I->I	T->C	synonymous SNV	I->I	T->C	synonymous SNV	I->I
NC_012671.1	6934	nonstructural protein NS4B	C->A	synonymous SNV	G->G	C->A	synonymous SNV	G->G	C->A	synonymous SNV	G->G
NC_012671.1	6943	nonstructural protein NS4B	C->T	synonymous SNV	A->A	C->T	synonymous SNV	A->A	C->T	synonymous SNV	A->A
NC_012671.1	6946	nonstructural protein NS4B	C->T	synonymous SNV	N->N	C->T	synonymous SNV	N->N	C->T	synonymous SNV	N->N
NC_012671.1	6955	nonstructural protein NS4B	C->T	synonymous SNV	S->S	C->T	synonymous SNV	S->S	C->T	synonymous SNV	S->S
NC_012671.1	6961	nonstructural protein NS4B	C->T	synonymous SNV	G->G	C->T	synonymous SNV	G->G	C->T	synonymous SNV	G->G
NC_012671.1	6964	nonstructural protein NS4B	C->T	synonymous SNV	H->H	C->T	synonymous SNV	H->H	C->T	synonymous SNV	H->H
NC_012671.1	6982	nonstructural protein NS4B	T->C	synonymous SNV	F->F	T->C	synonymous SNV	F->F	T->C	synonymous SNV	F->F
NC_012671.1	6994	nonstructural protein NS4B	T->C	synonymous SNV	A->A	T->C	synonymous SNV	A->A	T->C	synonymous SNV	A->A
NC_012671.1	7000	nonstructural protein NS4B	G->T	synonymous SNV	S->S	G->T	synonymous SNV	S->S	G->C	synonymous SNV	S->S
NC_012671.1	7012	nonstructural protein NS4B	T->A	synonymous SNV	I->I	T->A	synonymous SNV	I->I	T->A	synonymous SNV	I->I
NC_012671.1	7021	nonstructural protein NS4B	T->C	synonymous SNV	V->V	T->C	synonymous SNV	V->V	T->C	synonymous SNV	V->V
NC_012671.1	7024	nonstructural protein NS4B	A->G	synonymous SNV	Q->Q	--	--	--	--	--	--
NC_012671.1	7027	nonstructural protein NS4B	G->A	synonymous SNV	V->V	G->A	synonymous SNV	V->V	G->A	synonymous SNV	V->V
NC_012671.1	7036	nonstructural protein NS4B	T->A	synonymous SNV	I->I	T->A	synonymous SNV	I->I	T->A	synonymous SNV	I->I
NC_012671.1	7078	nonstructural protein NS4B	C->T	synonymous SNV	F->F	C->T	synonymous SNV	F->F	C->T	synonymous SNV	F->F
NC_012671.1	7096	nonstructural protein NS4B	A->G	synonymous SNV	T->T	A->G	synonymous SNV	T->T	A->G	synonymous SNV	T->T
NC_012671.1	7105	nonstructural protein NS4B	C->T	synonymous SNV	Y->Y	C->T	synonymous SNV	Y->Y	C->T	synonymous SNV	Y->Y
NC_012671.1	7111	nonstructural protein NS4B	C->T	synonymous SNV	I->I	C->T	synonymous SNV	I->I	C->T	synonymous SNV	I->I
NC_012671.1	7120	nonstructural protein NS4B	G->A	synonymous SNV	G->G	G->A	synonymous SNV	G->G	G->A	synonymous SNV	G->G
NC_012671.1	7122	nonstructural protein NS4B	C->T	nonsynonymous SNV	A->V	C->T	nonsynonymous SNV	A->V	C->T	nonsynonymous SNV	A->V
NC_012671.1	7129	nonstructural protein NS4B	--	--	--	C->T	synonymous SNV	F->F	--	--	--
NC_012671.1	7130	nonstructural protein NS4B	--	--	--	T->C	synonymous SNV	L->L	T->C	synonymous SNV	L->L
NC_012671.1	7135	nonstructural protein NS4B	C->A	synonymous SNV	I->I	C->A	synonymous SNV	I->I	C->A	synonymous SNV	I->I
NC_012671.1	7136	nonstructural protein NS4B	T->C	synonymous SNV	L->L	T->C	synonymous SNV	L->L	T->C	synonymous SNV	L->L
NC_012671.1	7144	nonstructural protein NS4B	C->T	synonymous SNV	H->H	C->T	synonymous SNV	H->H	C->T	synonymous SNV	H->H
NC_012671.1	7153	nonstructural protein NS4B	G->A	synonymous SNV	R->R	G->A	synonymous SNV	R->R	G->A	synonymous SNV	R->R
NC_012671.1	7159	nonstructural protein NS4B	T->C	synonymous SNV	H->H	T->C	synonymous SNV	H->H	T->C	synonymous SNV	H->H
NC_012671.1	7177	nonstructural protein NS4B	A->T	synonymous SNV	A->A	A->T	synonymous SNV	A->A	A->T	synonymous SNV	A->A
NC_012671.1	7186	nonstructural protein NS4B	A->G	synonymous SNV	V->V	A->G	synonymous SNV	V->V	A->G	synonymous SNV	V->V
NC_012671.1	7189	nonstructural protein NS4B	--	--	--	--	--	--	T->C	synonymous SNV	L->L
NC_012671.1	7195	nonstructural protein NS4B	C->T	synonymous SNV	A->A	C->T	synonymous SNV	A->A	C->T	synonymous SNV	A->A
NC_012671.1	7213	nonstructural protein NS4B	C->T	synonymous SNV	D->D	C->T	synonymous SNV	D->D	C->T	synonymous SNV	D->D
NC_012671.1	7219	nonstructural protein NS4B	C->T	synonymous SNV	D->D	C->T	synonymous SNV	D->D	C->T	synonymous SNV	D->D
NC_012671.1	7228	nonstructural protein NS4B	T->C	synonymous SNV	I->I	T->C	synonymous SNV	I->I	T->C	synonymous SNV	I->I
NC_012671.1	7243	nonstructural protein NS4B	T->G	synonymous SNV	G->G	T->G	synonymous SNV	G->G	T->G	synonymous SNV	G->G
NC_012671.1	7246	nonstructural protein NS4B	G->A	synonymous SNV	L->L	G->A	synonymous SNV	L->L	G->A	synonymous SNV	L->L
NC_012671.1	7249	nonstructural protein NS4B	C->T	synonymous SNV	S->S	C->T	synonymous SNV	S->S	C->T	synonymous SNV	S->S
NC_012671.1	7255	nonstructural protein NS4B	T->C	synonymous SNV	A->A	T->C	synonymous SNV	A->A	T->C	synonymous SNV	A->A
NC_012671.1	7285	nonstructural protein NS4B	C->T	synonymous SNV	L->L	C->T	synonymous SNV	L->L	C->A	synonymous SNV	L->L
NC_012671.1	7309	nonstructural protein NS4B	T->C	synonymous SNV	T->T	T->C	synonymous SNV	T->T	T->C	synonymous SNV	T->T
NC_012671.1	7315	nonstructural protein NS4B	C->T	synonymous SNV	P->P	C->T	synonymous SNV	P->P	C->T	synonymous SNV	P->P
NC_012671.1	7318	nonstructural protein NS4B	G->A	synonymous SNV	S->S	G->A	synonymous SNV	S->S	G->A	synonymous SNV	S->S
NC_012671.1	7322	nonstructural protein NS4B	C->T	synonymous SNV	L->L	C->T	synonymous SNV	L->L	C->T	synonymous SNV	L->L
NC_012671.1	7336	nonstructural protein NS4B	G->A	synonymous SNV	V->V	G->A	synonymous SNV	V->V	G->A	synonymous SNV	V->V
NC_012671.1	7339	nonstructural protein NS4B	T->C	synonymous SNV	F->F	T->C	synonymous SNV	F->F	T->C	synonymous SNV	F->F
NC_012671.1	7369	nonstructural protein NS4B	G->A	synonymous SNV	T->T	G->A	synonymous SNV	T->T	G->A	synonymous SNV	T->T
NC_012671.1	7375	nonstructural protein NS4B	A->G	synonymous SNV	R->R	A->G	synonymous SNV	R->R	A->G	synonymous SNV	R->R
NC_012671.1	7376	nonstructural protein NS4B	A->C	synonymous SNV	R->R	A->C	synonymous SNV	R->R	A->C	synonymous SNV	R->R
NC_012671.1	7381	nonstructural protein NS4B	A->T	synonymous SNV	P->P	A->T	synonymous SNV	P->P	A->T	synonymous SNV	P->P
NC_012671.1	7387	nonstructural protein NS4B	C->T	synonymous SNV	N->N	C->T	synonymous SNV	N->N	C->T	synonymous SNV	N->N
NC_012671.1	7393	nonstructural protein NS4B	A->G	synonymous SNV	L->L	A->G	synonymous SNV	L->L	A->G	synonymous SNV	L->L
NC_012671.1	7399	nonstructural protein NS4B	C->T	synonymous SNV	G->G	C->T	synonymous SNV	G->G	C->T	synonymous SNV	G->G
NC_012671.1	7400	nonstructural protein NS4B	T->C	synonymous SNV	L->L	T->C	synonymous SNV	L->L	T->C	synonymous SNV	L->L
NC_012671.1	7402	nonstructural protein NS4B	G->A	synonymous SNV	L->L	G->A	synonymous SNV	L->L	G->A	synonymous SNV	L->L
NC_012671.1	7405	nonstructural protein NS4B	A->G	synonymous SNV	L->L	A->G	synonymous SNV	L->L	A->G	synonymous SNV	L->L
NC_012671.1	7408	nonstructural protein NS4B	C->T	synonymous SNV	D->D	C->T	synonymous SNV	D->D	C->T	synonymous SNV	D->D
NC_012671.1	7411	nonstructural protein NS4B	--	--	--	T->C	synonymous SNV	Y->Y	T->C	synonymous SNV	Y->Y
NC_012671.1	7417	nonstructural protein NS4B	T->A	synonymous SNV	G->G	T->A	synonymous SNV	G->G	T->A	synonymous SNV	G->G
NC_012671.1	7430	nonstructural protein NS4B	C->T	synonymous SNV	L->L	C->T	synonymous SNV	L->L	C->T	synonymous SNV	L->L
NC_012671.1	7447	nonstructural protein NS4B	T->C	synonymous SNV	D->D	T->C	synonymous SNV	D->D	T->C	synonymous SNV	D->D
NC_012671.1	7450	nonstructural protein NS4B	A->G	synonymous SNV	P->P	A->G	synonymous SNV	P->P	A->G	synonymous SNV	P->P
NC_012671.1	7456	nonstructural protein NS4B	A->G	synonymous SNV	L->L	A->G	synonymous SNV	L->L	A->G	synonymous SNV	L->L
NC_012671.1	7459	nonstructural protein NS4B	G->A	synonymous SNV	L->L	G->A	synonymous SNV	L->L	G->A	synonymous SNV	L->L
NC_012671.1	7471	nonstructural protein NS4B	T->A	synonymous SNV	G->G	T->A	synonymous SNV	G->G	T->A	synonymous SNV	G->G
NC_012671.1	7474	nonstructural protein NS4B	T->C	synonymous SNV	A->A	T->C	synonymous SNV	A->A	T->C	synonymous SNV	A->A
NC_012671.1	7498	nonstructural protein NS4B	A->G	synonymous SNV	V->V	A->G	synonymous SNV	V->V	A->G	synonymous SNV	V->V
NC_012671.1	7510	nonstructural protein NS4B	T->C	synonymous SNV	R->R	T->C	synonymous SNV	R->R	T->C	synonymous SNV	R->R
NC_012671.1	7513	nonstructural protein NS4B	--	--	--	G->C	synonymous SNV	L->L	--	--	--
NC_012671.1	7516	nonstructural protein NS4B	A->T	synonymous SNV	A->A	A->C	synonymous SNV	A->A	A->C	synonymous SNV	A->A
NC_012671.1	7519	nonstructural protein NS4B	C->T	synonymous SNV	T->T	C->T	synonymous SNV	T->T	C->T	synonymous SNV	T->T
NC_012671.1	7528	RNA-dependent RNA polymerase NS5	G->A	synonymous SNV	L->L	G->A	synonymous SNV	L->L	G->A	synonymous SNV	L->L
NC_012671.1	7543	RNA-dependent RNA polymerase NS5	T->C	synonymous SNV	T->T	T->C	synonymous SNV	T->T	T->C	synonymous SNV	T->T
NC_012671.1	7546	RNA-dependent RNA polymerase NS5	C->T	synonymous SNV	C->C	C->T	synonymous SNV	C->C	C->T	synonymous SNV	C->C
NC_012671.1	7549	RNA-dependent RNA polymerase NS5	A->G	synonymous SNV	G->G	A->G	synonymous SNV	G->G	A->G	synonymous SNV	G->G
NC_012671.1	7555	RNA-dependent RNA polymerase NS5	G->A	synonymous SNV	G->G	G->A	synonymous SNV	G->G	G->A	synonymous SNV	G->G
NC_012671.1	7561	RNA-dependent RNA polymerase NS5	G->T	synonymous SNV	R->R	G->T	synonymous SNV	R->R	G->T	synonymous SNV	R->R
NC_012671.1	7567	RNA-dependent RNA polymerase NS5	A->G	synonymous SNV	K->K	A->G	synonymous SNV	K->K	A->G	synonymous SNV	K->K
NC_012671.1	7574	RNA-dependent RNA polymerase NS5	T->C	synonymous SNV	L->L	T->C	synonymous SNV	L->L	T->C	synonymous SNV	L->L
NC_012671.1	7579	RNA-dependent RNA polymerase NS5	T->C	synonymous SNV	N->N	T->C	synonymous SNV	N->N	T->C	synonymous SNV	N->N
NC_012671.1	7596	RNA-dependent RNA polymerase NS5	C->T	nonsynonymous SNV	A->V	--	--	--	--	--	--
NC_012671.1	7597	RNA-dependent RNA polymerase NS5	G->A	synonymous SNV	A->A	G->A	synonymous SNV	A->A	G->A	synonymous SNV	A->A
NC_012671.1	7603	RNA-dependent RNA polymerase NS5	T->C	synonymous SNV	D->D	T->C	synonymous SNV	D->D	T->C	synonymous SNV	D->D
NC_012671.1	7615	RNA-dependent RNA polymerase NS5	C->T	synonymous SNV	S->S	C->T	synonymous SNV	S->S	C->T	synonymous SNV	S->S
NC_012671.1	7618	RNA-dependent RNA polymerase NS5	A->T	synonymous SNV	R->R	A->T	synonymous SNV	R->R	A->T	synonymous SNV	R->R
NC_012671.1	7636	RNA-dependent RNA polymerase NS5	T->C	synonymous SNV	D->D	--	--	--	--	--	--
NC_012671.1	7639	RNA-dependent RNA polymerase NS5	G->A	synonymous SNV	K->K	G->A	synonymous SNV	K->K	G->A	synonymous SNV	K->K
NC_012671.1	7645	RNA-dependent RNA polymerase NS5	C->T	synonymous SNV	D->D	C->T	synonymous SNV	D->D	C->T	synonymous SNV	D->D
NC_012671.1	7675	RNA-dependent RNA polymerase NS5	C->T	synonymous SNV	D->D	C->T	synonymous SNV	D->D	C->T	synonymous SNV	D->D
NC_012671.1	7682	RNA-dependent RNA polymerase NS5	C->T	synonymous SNV	L->L	C->T	synonymous SNV	L->L	C->T	synonymous SNV	L->L
NC_012671.1	7685	RNA-dependent RNA polymerase NS5	A->C	synonymous SNV	R->R	A->C	synonymous SNV	R->R	A->C	synonymous SNV	R->R
NC_012671.1	7687	RNA-dependent RNA polymerase NS5	G->A	synonymous SNV	R->R	--	--	--	--	--	--
NC_012671.1	7690	RNA-dependent RNA polymerase NS5	A->G	synonymous SNV	K->K	A->G	synonymous SNV	K->K	A->G	synonymous SNV	K->K
NC_012671.1	7693	RNA-dependent RNA polymerase NS5	T->C	synonymous SNV	Y->Y	T->C	synonymous SNV	Y->Y	T->C	synonymous SNV	Y->Y
NC_012671.1	7696	RNA-dependent RNA polymerase NS5	G->A	synonymous SNV	Q->Q	G->A	synonymous SNV	Q->Q	G->A	synonymous SNV	Q->Q
NC_012671.1	7705	RNA-dependent RNA polymerase NS5	G->A	synonymous SNV	P->P	G->A	synonymous SNV	P->P	G->A	synonymous SNV	P->P
NC_012671.1	7726	RNA-dependent RNA polymerase NS5	C->T	synonymous SNV	L->L	C->T	synonymous SNV	L->L	C->T	synonymous SNV	L->L
NC_012671.1	7732	RNA-dependent RNA polymerase NS5	C->T	synonymous SNV	C->C	C->T	synonymous SNV	C->C	C->T	synonymous SNV	C->C
NC_012671.1	7738	RNA-dependent RNA polymerase NS5	G->A	synonymous SNV	R->R	G->A	synonymous SNV	R->R	G->A	synonymous SNV	R->R
NC_012671.1	7744	RNA-dependent RNA polymerase NS5	T->C	synonymous SNV	G->G	T->C	synonymous SNV	G->G	T->C	synonymous SNV	G->G
NC_012671.1	7753	RNA-dependent RNA polymerase NS5	G->A	synonymous SNV	Q->Q	G->A	synonymous SNV	Q->Q	G->A	synonymous SNV	Q->Q
NC_012671.1	7759	RNA-dependent RNA polymerase NS5	G->A	synonymous SNV	L->L	G->A	synonymous SNV	L->L	G->A	synonymous SNV	L->L
NC_012671.1	7768	RNA-dependent RNA polymerase NS5	C->T	synonymous SNV	D->D	C->T	synonymous SNV	D->D	C->T	synonymous SNV	D->D
NC_012671.1	7774	RNA-dependent RNA polymerase NS5	G->T	synonymous SNV	R->R	G->T	synonymous SNV	R->R	G->T	synonymous SNV	R->R
NC_012671.1	7775	RNA-dependent RNA polymerase NS5	A->G	nonsynonymous SNV	I->V	A->G	nonsynonymous SNV	I->V	A->G	nonsynonymous SNV	I->V
NC_012671.1	7786	RNA-dependent RNA polymerase NS5	--	--	--	C->T	synonymous SNV	V->V	C->T	synonymous SNV	V->V
NC_012671.1	7789	RNA-dependent RNA polymerase NS5	C->A	nonsynonymous SNV	H->Q	C->A	nonsynonymous SNV	H->Q	C->A	nonsynonymous SNV	H->Q
NC_012671.1	7795	RNA-dependent RNA polymerase NS5	C->T	synonymous SNV	F->F	C->T	synonymous SNV	F->F	C->T	synonymous SNV	F->F
NC_012671.1	7804	RNA-dependent RNA polymerase NS5	A->G	synonymous SNV	G->G	A->G	synonymous SNV	G->G	A->G	synonymous SNV	G->G
NC_012671.1	7807	RNA-dependent RNA polymerase NS5	T->C	synonymous SNV	G->G	T->C	synonymous SNV	G->G	T->C	synonymous SNV	G->G
NC_012671.1	7810	RNA-dependent RNA polymerase NS5	C->T	synonymous SNV	N->N	--	--	--	C->T	synonymous SNV	N->N
NC_012671.1	7816	RNA-dependent RNA polymerase NS5	A->T	synonymous SNV	R->R	A->T	synonymous SNV	R->R	A->T	synonymous SNV	R->R
NC_012671.1	7828	RNA-dependent RNA polymerase NS5	G->A	synonymous SNV	Q->Q	G->A	synonymous SNV	Q->Q	G->A	synonymous SNV	Q->Q
NC_012671.1	7837	RNA-dependent RNA polymerase NS5	--	--	--	G->A	synonymous SNV	R->R	G->A	synonymous SNV	R->R
NC_012671.1	7849	RNA-dependent RNA polymerase NS5	T->C	synonymous SNV	H->H	T->C	synonymous SNV	H->H	T->C	synonymous SNV	H->H
NC_012671.1	7855	RNA-dependent RNA polymerase NS5	A->G	synonymous SNV	L->L	A->G	synonymous SNV	L->L	A->G	synonymous SNV	L->L
NC_012671.1	7858	RNA-dependent RNA polymerase NS5	C->A	synonymous SNV	A->A	--	--	--	--	--	--
NC_012671.1	7861	RNA-dependent RNA polymerase NS5	A->G	synonymous SNV	T->T	A->G	synonymous SNV	T->T	A->G	synonymous SNV	T->T
NC_012671.1	7862	RNA-dependent RNA polymerase NS5	T->C	synonymous SNV	L->L	T->C	synonymous SNV	L->L	T->C	synonymous SNV	L->L
NC_012671.1	7864	RNA-dependent RNA polymerase NS5	G->A	synonymous SNV	L->L	--	--	--	--	--	--
NC_012671.1	7870	RNA-dependent RNA polymerase NS5	T->C	synonymous SNV	A->A	T->C	synonymous SNV	A->A	T->C	synonymous SNV	A->A
NC_012671.1	7876	RNA-dependent RNA polymerase NS5	C->T	synonymous SNV	V->V	C->T	synonymous SNV	V->V	C->T	synonymous SNV	V->V
NC_012671.1	7885	RNA-dependent RNA polymerase NS5	T->C	synonymous SNV	Y->Y	T->C	synonymous SNV	Y->Y	T->C	synonymous SNV	Y->Y
NC_012671.1	7891	RNA-dependent RNA polymerase NS5	G->A	synonymous SNV	E->E	G->A	synonymous SNV	E->E	G->A	synonymous SNV	E->E
NC_012671.1	7899	RNA-dependent RNA polymerase NS5	A->G	nonsynonymous SNV	K->R	--	--	--	--	--	--
NC_012671.1	7900	RNA-dependent RNA polymerase NS5	A->G	synonymous SNV	K->K	A->G	synonymous SNV	K->K	A->G	synonymous SNV	K->K
NC_012671.1	7903	RNA-dependent RNA polymerase NS5	T->C	synonymous SNV	D->D	T->C	synonymous SNV	D->D	T->C	synonymous SNV	D->D
NC_012671.1	7906	RNA-dependent RNA polymerase NS5	C->T	synonymous SNV	C->C	C->T	synonymous SNV	C->C	C->T	synonymous SNV	C->C
NC_012671.1	7915	RNA-dependent RNA polymerase NS5	--	--	--	--	--	--	C->T	synonymous SNV	I->I
NC_012671.1	7927	RNA-dependent RNA polymerase NS5	T->C	synonymous SNV	I->I	--	--	--	--	--	--
NC_012671.1	7930	RNA-dependent RNA polymerase NS5	A->G	synonymous SNV	G->G	A->G	synonymous SNV	G->G	A->G	synonymous SNV	G->G
NC_012671.1	7939	RNA-dependent RNA polymerase NS5	T->C	synonymous SNV	D->D	T->C	synonymous SNV	D->D	T->C	synonymous SNV	D->D
NC_012671.1	7945	RNA-dependent RNA polymerase NS5	T->C	synonymous SNV	R->R	T->C	synonymous SNV	R->R	T->C	synonymous SNV	R->R
NC_012671.1	7948	RNA-dependent RNA polymerase NS5	T->C	synonymous SNV	G->G	T->C	synonymous SNV	G->G	T->C	synonymous SNV	G->G
NC_012671.1	7975	RNA-dependent RNA polymerase NS5	G->A	synonymous SNV	K->K	G->A	synonymous SNV	K->K	G->A	synonymous SNV	K->K
NC_012671.1	7978	RNA-dependent RNA polymerase NS5	A->C	synonymous SNV	V->V	A->C	synonymous SNV	V->V	A->C	synonymous SNV	V->V
NC_012671.1	7985	RNA-dependent RNA polymerase NS5	T->C	synonymous SNV	L->L	T->C	synonymous SNV	L->L	T->C	synonymous SNV	L->L
NC_012671.1	7995	RNA-dependent RNA polymerase NS5	A->G	nonsynonymous SNV	K->R	A->G	nonsynonymous SNV	K->R	A->G	nonsynonymous SNV	K->R
NC_012671.1	8017	RNA-dependent RNA polymerase NS5	T->C	synonymous SNV	N->N	T->C	synonymous SNV	N->N	T->C	synonymous SNV	N->N
NC_012671.1	8023	RNA-dependent RNA polymerase NS5	T->G	synonymous SNV	A->A	T->G	synonymous SNV	A->A	T->G	synonymous SNV	A->A
NC_012671.1	8026	RNA-dependent RNA polymerase NS5	T->C	synonymous SNV	F->F	T->C	synonymous SNV	F->F	T->C	synonymous SNV	F->F
NC_012671.1	8029	RNA-dependent RNA polymerase NS5	C->T	synonymous SNV	A->A	C->T	synonymous SNV	A->A	C->T	synonymous SNV	A->A
NC_012671.1	8032	RNA-dependent RNA polymerase NS5	--	--	--	--	--	--	C->T	synonymous SNV	C->C
NC_012671.1	8038	RNA-dependent RNA polymerase NS5	C->T	synonymous SNV	V->V	C->T	synonymous SNV	V->V	C->T	synonymous SNV	V->V
NC_012671.1	8047	RNA-dependent RNA polymerase NS5	C->T	synonymous SNV	P->P	C->T	synonymous SNV	P->P	C->T	synonymous SNV	P->P
NC_012671.1	8050	RNA-dependent RNA polymerase NS5	T->C	synonymous SNV	Y->Y	T->C	synonymous SNV	Y->Y	T->C	synonymous SNV	Y->Y
NC_012671.1	8062	RNA-dependent RNA polymerase NS5	--	--	--	G->A	synonymous SNV	V->V	G->A	synonymous SNV	V->V
NC_012671.1	8068	RNA-dependent RNA polymerase NS5	A->G	synonymous SNV	R->R	A->G	synonymous SNV	R->R	A->G	synonymous SNV	R->R
NC_012671.1	8071	RNA-dependent RNA polymerase NS5	A->G	synonymous SNV	K->K	A->G	synonymous SNV	K->K	A->G	synonymous SNV	K->K
NC_012671.1	8077	RNA-dependent RNA polymerase NS5	G->A	synonymous SNV	E->E	G->A	synonymous SNV	E->E	G->A	synonymous SNV	E->E
NC_012671.1	8081	RNA-dependent RNA polymerase NS5	T->C	synonymous SNV	L->L	T->C	synonymous SNV	L->L	T->C	synonymous SNV	L->L
NC_012671.1	8083	RNA-dependent RNA polymerase NS5	A->G	synonymous SNV	L->L	A->G	synonymous SNV	L->L	A->G	synonymous SNV	L->L
NC_012671.1	8098	RNA-dependent RNA polymerase NS5	A->G	synonymous SNV	G->G	A->G	synonymous SNV	G->G	A->G	synonymous SNV	G->G
NC_012671.1	8101	RNA-dependent RNA polymerase NS5	C->T	synonymous SNV	G->G	C->T	synonymous SNV	G->G	C->T	synonymous SNV	G->G
NC_012671.1	8102	RNA-dependent RNA polymerase NS5	C->A	synonymous SNV	R->R	C->A	synonymous SNV	R->R	C->A	synonymous SNV	R->R
NC_012671.1	8107	RNA-dependent RNA polymerase NS5	C->T	synonymous SNV	V->V	C->T	synonymous SNV	V->V	C->T	synonymous SNV	V->V
NC_012671.1	8110	RNA-dependent RNA polymerase NS5	T->C	synonymous SNV	V->V	T->C	synonymous SNV	V->V	T->C	synonymous SNV	V->V
NC_012671.1	8113	RNA-dependent RNA polymerase NS5	G->A	synonymous SNV	R->R	G->A	synonymous SNV	R->R	G->A	synonymous SNV	R->R
NC_012671.1	8128	RNA-dependent RNA polymerase NS5	G->A	synonymous SNV	R->R	--	--	--	--	--	--
NC_012671.1	8155	RNA-dependent RNA polymerase NS5	C->T	synonymous SNV	I->I	C->T	synonymous SNV	I->I	C->T	synonymous SNV	I->I
NC_012671.1	8158	RNA-dependent RNA polymerase NS5	G->A	synonymous SNV	S->S	G->A	synonymous SNV	S->S	G->A	synonymous SNV	S->S
NC_012671.1	8161	RNA-dependent RNA polymerase NS5	C->T	synonymous SNV	G->G	C->T	synonymous SNV	G->G	C->T	synonymous SNV	G->G
NC_012671.1	8163	RNA-dependent RNA polymerase NS5	T->C	nonsynonymous SNV	V->A	T->C	nonsynonymous SNV	V->A	T->C	nonsynonymous SNV	V->A
NC_012671.1	8164	RNA-dependent RNA polymerase NS5	T->A	synonymous SNV	V->V	T->A	synonymous SNV	V->V	T->A	synonymous SNV	V->V
NC_012671.1	8170	RNA-dependent RNA polymerase NS5	A->G	synonymous SNV	A->A	A->G	synonymous SNV	A->A	A->G	synonymous SNV	A->A
NC_012671.1	8182	RNA-dependent RNA polymerase NS5	C->A	synonymous SNV	G->G	--	--	--	--	--	--
NC_012671.1	8185	RNA-dependent RNA polymerase NS5	--	--	--	C->T	synonymous SNV	S->S	C->T	synonymous SNV	S->S
NC_012671.1	8188	RNA-dependent RNA polymerase NS5	--	--	--	--	--	--	T->C	synonymous SNV	V->V
NC_012671.1	8197	RNA-dependent RNA polymerase NS5	T->C	synonymous SNV	V->V	T->C	synonymous SNV	V->V	T->C	synonymous SNV	V->V
NC_012671.1	8203	RNA-dependent RNA polymerase NS5	A->G	synonymous SNV	G->G	A->G	synonymous SNV	G->G	A->G	synonymous SNV	G->G
NC_012671.1	8206	RNA-dependent RNA polymerase NS5	C->T	synonymous SNV	A->A	C->T	synonymous SNV	A->A	C->T	synonymous SNV	A->A
NC_012671.1	8212	RNA-dependent RNA polymerase NS5	C->T	synonymous SNV	L->L	C->T	synonymous SNV	L->L	C->T	synonymous SNV	L->L
NC_012671.1	8221	RNA-dependent RNA polymerase NS5	T->C	synonymous SNV	F->F	T->C	synonymous SNV	F->F	T->C	synonymous SNV	F->F
NC_012671.1	8224	RNA-dependent RNA polymerase NS5	A->T	synonymous SNV	R->R	A->T	synonymous SNV	R->R	A->T	synonymous SNV	R->R
NC_012671.1	8242	RNA-dependent RNA polymerase NS5	C->T	synonymous SNV	I->I	C->T	synonymous SNV	I->I	C->T	synonymous SNV	I->I
NC_012671.1	8243	RNA-dependent RNA polymerase NS5	A->G	nonsynonymous SNV	I->V	A->G	nonsynonymous SNV	I->V	A->G	nonsynonymous SNV	I->V
NC_012671.1	8248	RNA-dependent RNA polymerase NS5	--	--	--	C->T	synonymous SNV	D->D	C->T	synonymous SNV	D->D
NC_012671.1	8257	RNA-dependent RNA polymerase NS5	G->T	synonymous SNV	P->P	G->T	synonymous SNV	P->P	G->T	synonymous SNV	P->P
NC_012671.1	8260	RNA-dependent RNA polymerase NS5	A->G	synonymous SNV	K->K	A->G	synonymous SNV	K->K	A->G	synonymous SNV	K->K
NC_012671.1	8275	RNA-dependent RNA polymerase NS5	C->T	synonymous SNV	T->T	--	--	--	--	--	--
NC_012671.1	8278	RNA-dependent RNA polymerase NS5	C->T	synonymous SNV	R->R	C->T	synonymous SNV	R->R	C->T	synonymous SNV	R->R
NC_012671.1	8281	RNA-dependent RNA polymerase NS5	T->C	synonymous SNV	S->S	T->C	synonymous SNV	S->S	T->C	synonymous SNV	S->S
NC_012671.1	8296	RNA-dependent RNA polymerase NS5	A->G	synonymous SNV	K->K	A->G	synonymous SNV	K->K	A->G	synonymous SNV	K->K
NC_012671.1	8299	RNA-dependent RNA polymerase NS5	T->C	synonymous SNV	V->V	T->C	synonymous SNV	V->V	T->C	synonymous SNV	V->V
NC_012671.1	8305	RNA-dependent RNA polymerase NS5	G->A	synonymous SNV	Q->Q	G->A	synonymous SNV	Q->Q	G->A	synonymous SNV	Q->Q
NC_012671.1	8314	RNA-dependent RNA polymerase NS5	T->C	synonymous SNV	P->P	T->C	synonymous SNV	P->P	T->C	synonymous SNV	P->P
NC_012671.1	8329	RNA-dependent RNA polymerase NS5	G->T	synonymous SNV	R->R	G->T	synonymous SNV	R->R	G->T	synonymous SNV	R->R
NC_012671.1	8332	RNA-dependent RNA polymerase NS5	A->T	synonymous SNV	R->R	A->T	synonymous SNV	R->R	A->T	synonymous SNV	R->R
NC_012671.1	8342	RNA-dependent RNA polymerase NS5	C->T	synonymous SNV	L->L	C->T	synonymous SNV	L->L	C->T	synonymous SNV	L->L
NC_012671.1	8344	RNA-dependent RNA polymerase NS5	A->G	synonymous SNV	L->L	A->G	synonymous SNV	L->L	A->G	synonymous SNV	L->L
NC_012671.1	8347	RNA-dependent RNA polymerase NS5	G->A	synonymous SNV	R->R	G->A	synonymous SNV	R->R	G->A	synonymous SNV	R->R
NC_012671.1	8389	RNA-dependent RNA polymerase NS5	T->C	synonymous SNV	P->P	T->C	synonymous SNV	P->P	T->C	synonymous SNV	P->P
NC_012671.1	8395	RNA-dependent RNA polymerase NS5	G->A	synonymous SNV	Q->Q	G->A	synonymous SNV	Q->Q	G->A	synonymous SNV	Q->Q
NC_012671.1	8410	RNA-dependent RNA polymerase NS5	C->T	synonymous SNV	H->H	C->T	synonymous SNV	H->H	C->T	synonymous SNV	H->H
NC_012671.1	8413	RNA-dependent RNA polymerase NS5	A->G	synonymous SNV	G->G	A->G	synonymous SNV	G->G	A->G	synonymous SNV	G->G
NC_012671.1	8422	RNA-dependent RNA polymerase NS5	C->A	synonymous SNV	A->A	C->A	synonymous SNV	A->A	C->A	synonymous SNV	A->A
NC_012671.1	8440	RNA-dependent RNA polymerase NS5	C->T	synonymous SNV	P->P	C->T	synonymous SNV	P->P	C->T	synonymous SNV	P->P
NC_012671.1	8449	RNA-dependent RNA polymerase NS5	A->G	synonymous SNV	Q->Q	A->G	synonymous SNV	Q->Q	A->G	synonymous SNV	Q->Q
NC_012671.1	8458	RNA-dependent RNA polymerase NS5	T->C	synonymous SNV	N->N	T->C	synonymous SNV	N->N	T->C	synonymous SNV	N->N
NC_012671.1	8473	RNA-dependent RNA polymerase NS5	C->T	synonymous SNV	R->R	C->T	synonymous SNV	R->R	C->T	synonymous SNV	R->R
NC_012671.1	8494	RNA-dependent RNA polymerase NS5	T->C	synonymous SNV	F->F	T->C	synonymous SNV	F->F	T->C	synonymous SNV	F->F
NC_012671.1	8497	RNA-dependent RNA polymerase NS5	C->T	synonymous SNV	L->L	--	--	--	C->T	synonymous SNV	L->L
NC_012671.1	8515	RNA-dependent RNA polymerase NS5	C->T	synonymous SNV	F->F	C->T	synonymous SNV	F->F	C->T	synonymous SNV	F->F
NC_012671.1	8524	RNA-dependent RNA polymerase NS5	G->T	synonymous SNV	T->T	G->T	synonymous SNV	T->T	G->T	synonymous SNV	T->T
NC_012671.1	8527	RNA-dependent RNA polymerase NS5	C->T	synonymous SNV	D->D	C->T	synonymous SNV	D->D	C->T	synonymous SNV	D->D
NC_012671.1	8530	RNA-dependent RNA polymerase NS5	G->C	synonymous SNV	V->V	G->C	synonymous SNV	V->V	G->C	synonymous SNV	V->V
NC_012671.1	8533	RNA-dependent RNA polymerase NS5	T->C	synonymous SNV	S->S	T->C	synonymous SNV	S->S	T->C	synonymous SNV	S->S
NC_012671.1	8536	RNA-dependent RNA polymerase NS5	G->A	synonymous SNV	T->T	--	--	--	--	--	--
NC_012671.1	8557	RNA-dependent RNA polymerase NS5	T->G	synonymous SNV	L->L	--	--	--	T->G	synonymous SNV	L->L
NC_012671.1	8569	RNA-dependent RNA polymerase NS5	C->T	synonymous SNV	V->V	C->T	synonymous SNV	V->V	C->T	synonymous SNV	V->V
NC_012671.1	8578	RNA-dependent RNA polymerase NS5	A->C	synonymous SNV	L->L	A->C	synonymous SNV	L->L	A->C	synonymous SNV	L->L
NC_012671.1	8584	RNA-dependent RNA polymerase NS5	C->T	synonymous SNV	V->V	C->T	synonymous SNV	V->V	C->T	synonymous SNV	V->V
NC_012671.1	8587	RNA-dependent RNA polymerase NS5	G->A	synonymous SNV	E->E	G->A	synonymous SNV	E->E	G->A	synonymous SNV	E->E
NC_012671.1	8604	RNA-dependent RNA polymerase NS5	--	--	--	G->A	nonsynonymous SNV	R->K	--	--	--
NC_012671.1	8620	RNA-dependent RNA polymerase NS5	A->G	synonymous SNV	L->L	A->G	synonymous SNV	L->L	A->G	synonymous SNV	L->L
NC_012671.1	8623	RNA-dependent RNA polymerase NS5	C->T	synonymous SNV	I->I	--	--	--	C->T	synonymous SNV	I->I
NC_012671.1	8650	RNA-dependent RNA polymerase NS5	G->A	synonymous SNV	K->K	G->A	synonymous SNV	K->K	G->A	synonymous SNV	K->K
NC_012671.1	8660	RNA-dependent RNA polymerase NS5	--	--	--	--	--	--	C->T	synonymous SNV	L->L
NC_012671.1	8668	RNA-dependent RNA polymerase NS5	C->T	synonymous SNV	P->P	C->T	synonymous SNV	P->P	C->T	synonymous SNV	P->P
NC_012671.1	8677	RNA-dependent RNA polymerase NS5	A->G	synonymous SNV	L->L	A->G	synonymous SNV	L->L	--	--	--
NC_012671.1	8683	RNA-dependent RNA polymerase NS5	C->T	synonymous SNV	P->P	C->T	synonymous SNV	P->P	C->T	synonymous SNV	P->P
NC_012671.1	8692	RNA-dependent RNA polymerase NS5	C->T	synonymous SNV	Y->Y	C->T	synonymous SNV	Y->Y	C->T	synonymous SNV	Y->Y
NC_012671.1	8695	RNA-dependent RNA polymerase NS5	C->A	synonymous SNV	V->V	C->A	synonymous SNV	V->V	C->A	synonymous SNV	V->V
NC_012671.1	8716	RNA-dependent RNA polymerase NS5	--	--	--	C->T	synonymous SNV	A->A	--	--	--
NC_012671.1	8720	RNA-dependent RNA polymerase NS5	G->A	nonsynonymous SNV	V->I	G->A	nonsynonymous SNV	V->I	G->A	nonsynonymous SNV	V->I
NC_012671.1	8722	RNA-dependent RNA polymerase NS5	T->A	synonymous SNV	V->V	T->A	synonymous SNV	V->V	T->A	synonymous SNV	V->V
NC_012671.1	8746	RNA-dependent RNA polymerase NS5	G->A	synonymous SNV	P->P	G->A	synonymous SNV	P->P	G->A	synonymous SNV	P->P
NC_012671.1	8752	RNA-dependent RNA polymerase NS5	C->T	synonymous SNV	N->N	C->T	synonymous SNV	N->N	C->T	synonymous SNV	N->N
NC_012671.1	8773	RNA-dependent RNA polymerase NS5	C->A	nonsynonymous SNV	D->E	C->A	nonsynonymous SNV	D->E	C->A	nonsynonymous SNV	D->E
NC_012671.1	8776	RNA-dependent RNA polymerase NS5	C->T	synonymous SNV	D->D	C->T	synonymous SNV	D->D	C->T	synonymous SNV	D->D
NC_012671.1	8791	RNA-dependent RNA polymerase NS5	C->T	synonymous SNV	S->S	C->T	synonymous SNV	S->S	C->T	synonymous SNV	S->S
NC_012671.1	8806	RNA-dependent RNA polymerase NS5	A->G	synonymous SNV	E->E	A->G	synonymous SNV	E->E	A->G	synonymous SNV	E->E
NC_012671.1	8809	RNA-dependent RNA polymerase NS5	G->A	synonymous SNV	R->R	G->A	synonymous SNV	R->R	G->A	synonymous SNV	R->R
NC_012671.1	8812	RNA-dependent RNA polymerase NS5	G->A	synonymous SNV	A->A	G->A	synonymous SNV	A->A	G->A	synonymous SNV	A->A
NC_012671.1	8815	RNA-dependent RNA polymerase NS5	G->A	synonymous SNV	L->L	G->A	synonymous SNV	L->L	G->A	synonymous SNV	L->L
NC_012671.1	8827	RNA-dependent RNA polymerase NS5	C->T	synonymous SNV	G->G	C->T	synonymous SNV	G->G	C->T	synonymous SNV	G->G
NC_012671.1	8839	RNA-dependent RNA polymerase NS5	T->C	synonymous SNV	L->L	T->C	synonymous SNV	L->L	T->C	synonymous SNV	L->L
NC_012671.1	8866	RNA-dependent RNA polymerase NS5	A->G	synonymous SNV	K->K	A->G	synonymous SNV	K->K	A->G	synonymous SNV	K->K
NC_012671.1	8875	RNA-dependent RNA polymerase NS5	A->G	synonymous SNV	K->K	A->G	synonymous SNV	K->K	A->G	synonymous SNV	K->K
NC_012671.1	8881	RNA-dependent RNA polymerase NS5	A->C	synonymous SNV	S->S	A->C	synonymous SNV	S->S	A->T	synonymous SNV	S->S
NC_012671.1	8890	RNA-dependent RNA polymerase NS5	C->T	synonymous SNV	G->G	C->T	synonymous SNV	G->G	C->T	synonymous SNV	G->G
NC_012671.1	8893	RNA-dependent RNA polymerase NS5	G->A	synonymous SNV	E->E	G->A	synonymous SNV	E->E	G->A	synonymous SNV	E->E
NC_012671.1	8902	RNA-dependent RNA polymerase NS5	G->A	synonymous SNV	G->G	G->A	synonymous SNV	G->G	G->A	synonymous SNV	G->G
NC_012671.1	8935	RNA-dependent RNA polymerase NS5	T->C	synonymous SNV	S->S	T->C	synonymous SNV	S->S	T->C	synonymous SNV	S->S
NC_012671.1	8950	RNA-dependent RNA polymerase NS5	T->C	synonymous SNV	Y->Y	T->C	synonymous SNV	Y->Y	T->C	synonymous SNV	Y->Y
NC_012671.1	8959	RNA-dependent RNA polymerase NS5	C->G	synonymous SNV	L->L	C->G	synonymous SNV	L->L	C->G	synonymous SNV	L->L
NC_012671.1	8962	RNA-dependent RNA polymerase NS5	G->A	synonymous SNV	G->G	G->A	synonymous SNV	G->G	G->A	synonymous SNV	G->G
NC_012671.1	8966	RNA-dependent RNA polymerase NS5	--	--	--	C->T	synonymous SNV	L->L	--	--	--
NC_012671.1	8971	RNA-dependent RNA polymerase NS5	T->C	synonymous SNV	N->N	T->C	synonymous SNV	N->N	T->C	synonymous SNV	N->N
NC_012671.1	8980	RNA-dependent RNA polymerase NS5	C->T	synonymous SNV	H->H	C->T	synonymous SNV	H->H	C->T	synonymous SNV	H->H
NC_012671.1	8992	RNA-dependent RNA polymerase NS5	C->T	synonymous SNV	R->R	C->T	synonymous SNV	R->R	C->T	synonymous SNV	R->R
NC_012671.1	8998	RNA-dependent RNA polymerase NS5	T->C	synonymous SNV	N->N	T->C	synonymous SNV	N->N	T->C	synonymous SNV	N->N
NC_012671.1	9037	RNA-dependent RNA polymerase NS5	C->T	synonymous SNV	F->F	C->T	synonymous SNV	F->F	C->T	synonymous SNV	F->F
NC_012671.1	9043	RNA-dependent RNA polymerase NS5	--	--	--	--	--	--	C->T	synonymous SNV	Y->Y
NC_012671.1	9070	RNA-dependent RNA polymerase NS5	G->A	synonymous SNV	G->G	G->A	synonymous SNV	G->G	G->A	synonymous SNV	G->G
NC_012671.1	9094	RNA-dependent RNA polymerase NS5	A->G	synonymous SNV	V->V	A->G	synonymous SNV	V->V	A->G	synonymous SNV	V->V
NC_012671.1	9097	RNA-dependent RNA polymerase NS5	C->T	synonymous SNV	A->A	C->T	synonymous SNV	A->A	C->T	synonymous SNV	A->A
NC_012671.1	9109	RNA-dependent RNA polymerase NS5	T->C	synonymous SNV	T->T	T->C	synonymous SNV	T->T	T->C	synonymous SNV	T->T
NC_012671.1	9124	RNA-dependent RNA polymerase NS5	A->C	synonymous SNV	A->A	A->C	synonymous SNV	A->A	A->C	synonymous SNV	A->A
NC_012671.1	9130	RNA-dependent RNA polymerase NS5	T->C	synonymous SNV	L->L	T->C	synonymous SNV	L->L	T->C	synonymous SNV	L->L
NC_012671.1	9146	RNA-dependent RNA polymerase NS5	T->C	synonymous SNV	L->L	T->C	synonymous SNV	L->L	T->C	synonymous SNV	L->L
NC_012671.1	9154	RNA-dependent RNA polymerase NS5	A->C	synonymous SNV	L->L	A->C	synonymous SNV	L->L	A->C	synonymous SNV	L->L
NC_012671.1	9172	RNA-dependent RNA polymerase NS5	T->C	synonymous SNV	P->P	T->C	synonymous SNV	P->P	T->C	synonymous SNV	P->P
NC_012671.1	9181	RNA-dependent RNA polymerase NS5	G->A	synonymous SNV	A->A	G->A	synonymous SNV	A->A	G->A	synonymous SNV	A->A
NC_012671.1	9187	RNA-dependent RNA polymerase NS5	C->T	synonymous SNV	L->L	C->T	synonymous SNV	L->L	C->T	synonymous SNV	L->L
NC_012671.1	9193	RNA-dependent RNA polymerase NS5	C->G	synonymous SNV	S->S	C->G	synonymous SNV	S->S	C->G	synonymous SNV	S->S
NC_012671.1	9206	RNA-dependent RNA polymerase NS5	C->T	nonsynonymous SNV	H->Y	C->T	nonsynonymous SNV	H->Y	C->T	nonsynonymous SNV	H->Y
NC_012671.1	9229	RNA-dependent RNA polymerase NS5	C->T	synonymous SNV	A->A	C->T	synonymous SNV	A->A	C->T	synonymous SNV	A->A
NC_012671.1	9238	RNA-dependent RNA polymerase NS5	C->T	synonymous SNV	P->P	C->T	synonymous SNV	P->P	C->T	synonymous SNV	P->P
NC_012671.1	9241	RNA-dependent RNA polymerase NS5	C->T	synonymous SNV	R->R	C->T	synonymous SNV	R->R	C->T	synonymous SNV	R->R
NC_012671.1	9247	RNA-dependent RNA polymerase NS5	C->T	synonymous SNV	H->H	C->T	synonymous SNV	H->H	C->T	synonymous SNV	H->H
NC_012671.1	9253	RNA-dependent RNA polymerase NS5	--	--	--	--	--	--	G->A	synonymous SNV	K->K
NC_012671.1	9268	RNA-dependent RNA polymerase NS5	T->G	synonymous SNV	T->T	T->G	synonymous SNV	T->T	T->G	synonymous SNV	T->T
NC_012671.1	9271	RNA-dependent RNA polymerase NS5	T->G	synonymous SNV	V->V	T->G	synonymous SNV	V->V	T->G	synonymous SNV	V->V
NC_012671.1	9277	RNA-dependent RNA polymerase NS5	T->C	synonymous SNV	D->D	T->C	synonymous SNV	D->D	T->C	synonymous SNV	D->D
NC_012671.1	9283	RNA-dependent RNA polymerase NS5	--	--	--	G->A	synonymous SNV	L->L	G->A	synonymous SNV	L->L
NC_012671.1	9313	RNA-dependent RNA polymerase NS5	A->G	synonymous SNV	Q->Q	A->G	synonymous SNV	Q->Q	A->G	synonymous SNV	Q->Q
NC_012671.1	9322	RNA-dependent RNA polymerase NS5	C->T	synonymous SNV	T->T	C->T	synonymous SNV	T->T	C->T	synonymous SNV	T->T
NC_012671.1	9328	RNA-dependent RNA polymerase NS5	C->T	synonymous SNV	A->A	C->T	synonymous SNV	A->A	C->T	synonymous SNV	A->A
NC_012671.1	9331	RNA-dependent RNA polymerase NS5	C->T	synonymous SNV	L->L	C->T	synonymous SNV	L->L	C->T	synonymous SNV	L->L
NC_012671.1	9337	RNA-dependent RNA polymerase NS5	G->T	synonymous SNV	T->T	G->T	synonymous SNV	T->T	G->T	synonymous SNV	T->T
NC_012671.1	9343	RNA-dependent RNA polymerase NS5	T->C	synonymous SNV	T->T	T->C	synonymous SNV	T->T	T->C	synonymous SNV	T->T
NC_012671.1	9349	RNA-dependent RNA polymerase NS5	C->A	synonymous SNV	G->G	C->A	synonymous SNV	G->G	C->A	synonymous SNV	G->G
NC_012671.1	9358	RNA-dependent RNA polymerase NS5	--	--	--	G->A	synonymous SNV	Q->Q	G->A	synonymous SNV	Q->Q
NC_012671.1	9361	RNA-dependent RNA polymerase NS5	T->G	synonymous SNV	V->V	T->G	synonymous SNV	V->V	T->G	synonymous SNV	V->V
NC_012671.1	9364	RNA-dependent RNA polymerase NS5	A->G	synonymous SNV	G->G	A->G	synonymous SNV	G->G	A->G	synonymous SNV	G->G
NC_012671.1	9386	RNA-dependent RNA polymerase NS5	C->T	synonymous SNV	L->L	C->T	synonymous SNV	L->L	C->T	synonymous SNV	L->L
NC_012671.1	9389	RNA-dependent RNA polymerase NS5	C->T	synonymous SNV	L->L	C->T	synonymous SNV	L->L	C->T	synonymous SNV	L->L
NC_012671.1	9394	RNA-dependent RNA polymerase NS5	C->T	synonymous SNV	D->D	C->T	synonymous SNV	D->D	C->T	synonymous SNV	D->D
NC_012671.1	9397	RNA-dependent RNA polymerase NS5	A->G	synonymous SNV	A->A	A->G	synonymous SNV	A->A	A->G	synonymous SNV	A->A
NC_012671.1	9400	RNA-dependent RNA polymerase NS5	C->G	synonymous SNV	P->P	C->G	synonymous SNV	P->P	C->G	synonymous SNV	P->P
NC_012671.1	9401	RNA-dependent RNA polymerase NS5	C->T	synonymous SNV	L->L	C->T	synonymous SNV	L->L	C->T	synonymous SNV	L->L
NC_012671.1	9404	RNA-dependent RNA polymerase NS5	C->T	nonsynonymous SNV	P->S	--	--	--	--	--	--
NC_012671.1	9409	RNA-dependent RNA polymerase NS5	A->G	synonymous SNV	V->V	A->G	synonymous SNV	V->V	A->G	synonymous SNV	V->V
NC_012671.1	9424	RNA-dependent RNA polymerase NS5	A->G	synonymous SNV	L->L	A->G	synonymous SNV	L->L	A->G	synonymous SNV	L->L
NC_012671.1	9436	RNA-dependent RNA polymerase NS5	T->C	synonymous SNV	L->L	T->C	synonymous SNV	L->L	T->C	synonymous SNV	L->L
NC_012671.1	9445	RNA-dependent RNA polymerase NS5	T->G	synonymous SNV	V->V	T->G	synonymous SNV	V->V	T->G	synonymous SNV	V->V
NC_012671.1	9449	RNA-dependent RNA polymerase NS5	A->G	nonsynonymous SNV	S->G	A->G	nonsynonymous SNV	S->G	A->G	nonsynonymous SNV	S->G
NC_012671.1	9454	RNA-dependent RNA polymerase NS5	C->T	synonymous SNV	C->C	C->T	synonymous SNV	C->C	C->T	synonymous SNV	C->C
NC_012671.1	9460	RNA-dependent RNA polymerase NS5	T->C	synonymous SNV	V->V	T->C	synonymous SNV	V->V	T->C	synonymous SNV	V->V
NC_012671.1	9463	RNA-dependent RNA polymerase NS5	C->T	synonymous SNV	V->V	--	--	--	--	--	--
NC_012671.1	9466	RNA-dependent RNA polymerase NS5	C->T	synonymous SNV	A->A	C->T	synonymous SNV	A->A	C->T	synonymous SNV	A->A
NC_012671.1	9469	RNA-dependent RNA polymerase NS5	--	--	--	A->T	synonymous SNV	G->G	A->T	synonymous SNV	G->G
NC_012671.1	9478	RNA-dependent RNA polymerase NS5	T->C	synonymous SNV	V->V	T->C	synonymous SNV	V->V	T->C	synonymous SNV	V->V
NC_012671.1	9481	RNA-dependent RNA polymerase NS5	T->C	synonymous SNV	V->V	T->C	synonymous SNV	V->V	T->C	synonymous SNV	V->V
NC_012671.1	9484	RNA-dependent RNA polymerase NS5	A->C	synonymous SNV	V->V	A->C	synonymous SNV	V->V	A->C	synonymous SNV	V->V
NC_012671.1	9493	RNA-dependent RNA polymerase NS5	C->T	synonymous SNV	N->N	C->T	synonymous SNV	N->N	C->T	synonymous SNV	N->N
NC_012671.1	9496	RNA-dependent RNA polymerase NS5	T->C	synonymous SNV	N->N	T->C	synonymous SNV	N->N	T->C	synonymous SNV	N->N
NC_012671.1	9499	RNA-dependent RNA polymerase NS5	T->C	synonymous SNV	D->D	T->C	synonymous SNV	D->D	T->C	synonymous SNV	D->D
NC_012671.1	9502	RNA-dependent RNA polymerase NS5	--	--	--	--	--	--	C->T	synonymous SNV	R->R
NC_012671.1	9508	RNA-dependent RNA polymerase NS5	C->T	synonymous SNV	H->H	C->T	synonymous SNV	H->H	C->T	synonymous SNV	H->H
NC_012671.1	9515	RNA-dependent RNA polymerase NS5	T->C	synonymous SNV	L->L	T->C	synonymous SNV	L->L	T->C	synonymous SNV	L->L
NC_012671.1	9529	RNA-dependent RNA polymerase NS5	G->A	synonymous SNV	T->T	G->A	synonymous SNV	T->T	G->A	synonymous SNV	T->T
NC_012671.1	9538	RNA-dependent RNA polymerase NS5	G->A	synonymous SNV	S->S	G->A	synonymous SNV	S->S	G->A	synonymous SNV	S->S
NC_012671.1	9544	RNA-dependent RNA polymerase NS5	A->G	synonymous SNV	T->T	A->G	synonymous SNV	T->T	A->G	synonymous SNV	T->T
NC_012671.1	9559	RNA-dependent RNA polymerase NS5	G->A	synonymous SNV	K->K	G->A	synonymous SNV	K->K	G->A	synonymous SNV	K->K
NC_012671.1	9562	RNA-dependent RNA polymerase NS5	A->G	synonymous SNV	P->P	A->G	synonymous SNV	P->P	A->G	synonymous SNV	P->P
NC_012671.1	9564	RNA-dependent RNA polymerase NS5	C->T	nonsynonymous SNV	T->M	C->T	nonsynonymous SNV	T->M	C->T	nonsynonymous SNV	T->M
NC_012671.1	9571	RNA-dependent RNA polymerase NS5	G->A	synonymous SNV	P->P	G->A	synonymous SNV	P->P	G->A	synonymous SNV	P->P
NC_012671.1	9584	RNA-dependent RNA polymerase NS5	T->A	nonsynonymous SNV	S->T	T->A	nonsynonymous SNV	S->T	T->A	nonsynonymous SNV	S->T
NC_012671.1	9586	RNA-dependent RNA polymerase NS5	T->C	synonymous SNV	S->S	T->C	synonymous SNV	S->S	T->C	synonymous SNV	S->S
NC_012671.1	9601	RNA-dependent RNA polymerase NS5	T->C	synonymous SNV	V->V	T->C	synonymous SNV	V->V	T->C	synonymous SNV	V->V
NC_012671.1	9604	RNA-dependent RNA polymerase NS5	G->A	synonymous SNV	E->E	G->A	synonymous SNV	E->E	G->A	synonymous SNV	E->E
NC_012671.1	9610	RNA-dependent RNA polymerase NS5	T->C	synonymous SNV	C->C	T->C	synonymous SNV	C->C	T->C	synonymous SNV	C->C
NC_012671.1	9619	RNA-dependent RNA polymerase NS5	T->C	synonymous SNV	H->H	T->C	synonymous SNV	H->H	T->C	synonymous SNV	H->H
NC_012671.1	9625	RNA-dependent RNA polymerase NS5	C->T	synonymous SNV	H->H	C->T	synonymous SNV	H->H	C->T	synonymous SNV	H->H
NC_012671.1	9628	RNA-dependent RNA polymerase NS5	--	--	--	C->T	synonymous SNV	A->A	C->T	synonymous SNV	A->A
NC_012671.1	9629	RNA-dependent RNA polymerase NS5	T->C	synonymous SNV	L->L	T->C	synonymous SNV	L->L	T->C	synonymous SNV	L->L
NC_012671.1	9643	RNA-dependent RNA polymerase NS5	C->T	synonymous SNV	D->D	C->T	synonymous SNV	D->D	C->T	synonymous SNV	D->D
NC_012671.1	9649	RNA-dependent RNA polymerase NS5	A->G	synonymous SNV	R->R	A->G	synonymous SNV	R->R	A->G	synonymous SNV	R->R
NC_012671.1	9655	RNA-dependent RNA polymerase NS5	T->C	synonymous SNV	I->I	T->C	synonymous SNV	I->I	T->C	synonymous SNV	I->I
NC_012671.1	9658	RNA-dependent RNA polymerase NS5	C->T	synonymous SNV	I->I	C->T	synonymous SNV	I->I	C->T	synonymous SNV	I->I
NC_012671.1	9679	RNA-dependent RNA polymerase NS5	T->C	synonymous SNV	H->H	T->C	synonymous SNV	H->H	T->C	synonymous SNV	H->H
NC_012671.1	9688	RNA-dependent RNA polymerase NS5	--	--	--	T->C	synonymous SNV	I->I	T->C	synonymous SNV	I->I
NC_012671.1	9715	RNA-dependent RNA polymerase NS5	T->C	synonymous SNV	G->G	T->C	synonymous SNV	G->G	T->C	synonymous SNV	G->G
NC_012671.1	9739	RNA-dependent RNA polymerase NS5	G->A	synonymous SNV	G->G	G->A	synonymous SNV	G->G	G->A	synonymous SNV	G->G
NC_012671.1	9748	RNA-dependent RNA polymerase NS5	--	--	--	--	--	--	C->T	synonymous SNV	A->A
NC_012671.1	9751	RNA-dependent RNA polymerase NS5	A->G	synonymous SNV	K->K	A->G	synonymous SNV	K->K	A->G	synonymous SNV	K->K
NC_012671.1	9757	RNA-dependent RNA polymerase NS5	C->T	synonymous SNV	H->H	C->T	synonymous SNV	H->H	C->T	synonymous SNV	H->H
NC_012671.1	9763	RNA-dependent RNA polymerase NS5	A->G	synonymous SNV	Q->Q	A->G	synonymous SNV	Q->Q	A->G	synonymous SNV	Q->Q
NC_012671.1	9778	RNA-dependent RNA polymerase NS5	C->T	synonymous SNV	Y->Y	C->T	synonymous SNV	Y->Y	C->T	synonymous SNV	Y->Y
NC_012671.1	9787	RNA-dependent RNA polymerase NS5	C->T	synonymous SNV	H->H	C->T	synonymous SNV	H->H	C->T	synonymous SNV	H->H
NC_012671.1	9793	RNA-dependent RNA polymerase NS5	A->G	synonymous SNV	R->R	--	--	--	--	--	--
NC_012671.1	9796	RNA-dependent RNA polymerase NS5	C->T	synonymous SNV	D->D	--	--	--	--	--	--
NC_012671.1	9817	RNA-dependent RNA polymerase NS5	A->T	synonymous SNV	A->A	A->T	synonymous SNV	A->A	A->T	synonymous SNV	A->A
NC_012671.1	9820	RNA-dependent RNA polymerase NS5	C->T	synonymous SNV	I->I	C->T	synonymous SNV	I->I	C->T	synonymous SNV	I->I
NC_012671.1	9832	RNA-dependent RNA polymerase NS5	T->A	synonymous SNV	V->V	T->A	synonymous SNV	V->V	--	--	--
NC_012671.1	9838	RNA-dependent RNA polymerase NS5	G->A	synonymous SNV	S->S	G->A	synonymous SNV	S->S	G->A	synonymous SNV	S->S
NC_012671.1	9840	RNA-dependent RNA polymerase NS5	A->G	nonsynonymous SNV	N->S	--	--	--	A->G	nonsynonymous SNV	N->S
NC_012671.1	9841	RNA-dependent RNA polymerase NS5	T->C	synonymous SNV	N->N	T->C	synonymous SNV	N->N	T->C	synonymous SNV	N->N
NC_012671.1	9847	RNA-dependent RNA polymerase NS5	T->G	synonymous SNV	V->V	T->G	synonymous SNV	V->V	T->G	synonymous SNV	V->V
NC_012671.1	9850	RNA-dependent RNA polymerase NS5	A->C	synonymous SNV	P->P	A->C	synonymous SNV	P->P	A->C	synonymous SNV	P->P
NC_012671.1	9853	RNA-dependent RNA polymerase NS5	G->A	synonymous SNV	T->T	G->A	synonymous SNV	T->T	G->A	synonymous SNV	T->T
NC_012671.1	9874	RNA-dependent RNA polymerase NS5	G->T	synonymous SNV	V->V	G->T	synonymous SNV	V->V	G->T	synonymous SNV	V->V
NC_012671.1	9886	RNA-dependent RNA polymerase NS5	T->C	synonymous SNV	A->A	T->C	synonymous SNV	A->A	T->C	synonymous SNV	A->A
NC_012671.1	9898	RNA-dependent RNA polymerase NS5	A->C	synonymous SNV	T->T	A->C	synonymous SNV	T->T	A->C	synonymous SNV	T->T
NC_012671.1	9901	RNA-dependent RNA polymerase NS5	A->C	synonymous SNV	T->T	A->C	synonymous SNV	T->T	A->C	synonymous SNV	T->T
NC_012671.1	9916	RNA-dependent RNA polymerase NS5	G->A	synonymous SNV	E->E	G->A	synonymous SNV	E->E	G->A	synonymous SNV	E->E
NC_012671.1	9919	RNA-dependent RNA polymerase NS5	A->G	synonymous SNV	V->V	A->G	synonymous SNV	V->V	A->G	synonymous SNV	V->V
NC_012671.1	9928	RNA-dependent RNA polymerase NS5	C->T	synonymous SNV	T->T	C->T	synonymous SNV	T->T	C->T	synonymous SNV	T->T
NC_012671.1	9937	RNA-dependent RNA polymerase NS5	T->C	synonymous SNV	I->I	T->C	synonymous SNV	I->I	T->C	synonymous SNV	I->I
NC_012671.1	9967	RNA-dependent RNA polymerase NS5	C->T	synonymous SNV	D->D	C->T	synonymous SNV	D->D	C->T	synonymous SNV	D->D
NC_012671.1	9973	RNA-dependent RNA polymerase NS5	C->T	synonymous SNV	V->V	C->T	synonymous SNV	V->V	C->T	synonymous SNV	V->V
NC_012671.1	9975	RNA-dependent RNA polymerase NS5	A->G	nonsynonymous SNV	K->R	A->G	nonsynonymous SNV	K->R	A->G	nonsynonymous SNV	K->R
NC_012671.1	9991	RNA-dependent RNA polymerase NS5	C->T	synonymous SNV	I->I	C->T	synonymous SNV	I->I	C->T	synonymous SNV	I->I
NC_012671.1	10000	RNA-dependent RNA polymerase NS5	A->G	synonymous SNV	L->L	A->G	synonymous SNV	L->L	A->G	synonymous SNV	L->L
NC_012671.1	10003	RNA-dependent RNA polymerase NS5	T->C	synonymous SNV	P->P	T->C	synonymous SNV	P->P	T->C	synonymous SNV	P->P
NC_012671.1	10031	RNA-dependent RNA polymerase NS5	T->C	synonymous SNV	L->L	T->C	synonymous SNV	L->L	T->C	synonymous SNV	L->L
NC_012671.1	10054	RNA-dependent RNA polymerase NS5	T->C	synonymous SNV	A->A	T->C	synonymous SNV	A->A	T->C	synonymous SNV	A->A
NC_012671.1	10057	RNA-dependent RNA polymerase NS5	G->A	synonymous SNV	S->S	G->A	synonymous SNV	S->S	G->A	synonymous SNV	S->S
NC_012671.1	10072	RNA-dependent RNA polymerase NS5	C->T	synonymous SNV	I->I	C->T	synonymous SNV	I->I	C->T	synonymous SNV	I->I
NC_012671.1	10078	RNA-dependent RNA polymerase NS5	C->T	synonymous SNV	A->A	C->T	synonymous SNV	A->A	C->T	synonymous SNV	A->A
NC_012671.1	10087	RNA-dependent RNA polymerase NS5	G->A	synonymous SNV	E->E	G->A	synonymous SNV	E->E	G->A	synonymous SNV	E->E
NC_012671.1	10093	RNA-dependent RNA polymerase NS5	C->T	synonymous SNV	A->A	C->T	synonymous SNV	A->A	C->T	synonymous SNV	A->A
NC_012671.1	10105	RNA-dependent RNA polymerase NS5	C->T	synonymous SNV	I->I	C->T	synonymous SNV	I->I	C->T	synonymous SNV	I->I
NC_012671.1	10108	RNA-dependent RNA polymerase NS5	A->G	synonymous SNV	E->E	A->G	synonymous SNV	E->E	A->G	synonymous SNV	E->E
NC_012671.1	10120	RNA-dependent RNA polymerase NS5	A->G	synonymous SNV	G->G	A->G	synonymous SNV	G->G	A->G	synonymous SNV	G->G
NC_012671.1	10135	RNA-dependent RNA polymerase NS5	C->T	synonymous SNV	P->P	C->T	synonymous SNV	P->P	C->T	synonymous SNV	P->P
NC_012671.1	10138	RNA-dependent RNA polymerase NS5	T->C	synonymous SNV	D->D	T->C	synonymous SNV	D->D	T->C	synonymous SNV	D->D
NC_012671.1	10144	RNA-dependent RNA polymerase NS5	C->A	synonymous SNV	L->L	C->A	synonymous SNV	L->L	C->A	synonymous SNV	L->L
NC_012671.1	10153	RNA-dependent RNA polymerase NS5	G->C	synonymous SNV	L->L	G->C	synonymous SNV	L->L	G->C	synonymous SNV	L->L
NC_012671.1	10165	RNA-dependent RNA polymerase NS5	A->G	synonymous SNV	K->K	A->G	synonymous SNV	K->K	A->G	synonymous SNV	K->K
NC_012671.1	10166	RNA-dependent RNA polymerase NS5	G->A	nonsynonymous SNV	V->I	G->A	nonsynonymous SNV	V->I	G->A	nonsynonymous SNV	V->I
NC_012671.1	10167	RNA-dependent RNA polymerase NS5	T->A	nonsynonymous SNV	V->D	T->A	nonsynonymous SNV	V->D	T->A	nonsynonymous SNV	V->D
NC_012671.1	10168	RNA-dependent RNA polymerase NS5	T->C	synonymous SNV	V->V	T->C	synonymous SNV	V->V	T->C	synonymous SNV	V->V
NC_012671.1	10177	RNA-dependent RNA polymerase NS5	T->C	synonymous SNV	D->D	T->C	synonymous SNV	D->D	T->C	synonymous SNV	D->D
